# Supplementary material for: Superhydrophilic graphene oxide/electrospun cellulose nanofibre for efficient adsorption of organophosphorus pesticides from environmental samples
Source: R Soc Open Sci. 2020 Mar 11;7(3):192050. doi: 10.1098/rsos.192050 (PMC7137939; doi:10.1098/rsos.192050)
Supplement: Raw data of graph [file rsos192050supp1.xlsx]

## Sheet: FTIR
							FTIR
		wavelength	Transmittance (%)	wavelength	Transmittance (%)	wavelength	Transmittance (%)	wavelength	Transmittance (%)	wavelength	Transmittance (%)	wavelength	Transmittance (%)
		cm-1		cm-1		cm-1		cm-1		cm-1		cm-1
			0 % GO		1 % GO		3 % GO		5 % GO		7 % GO		10 % GO
		4000	99.9668	4000	99.8137	4000	99.9694	4000	99.8373	4000	99.8644	4000	99.9702
		3999	99.9663	3999	99.815	3999	99.9706	3999	99.8358	3999	99.8648	3999	99.969
		3998	99.9658	3998	99.8163	3998	99.9717	3998	99.8342	3998	99.8652	3998	99.9679
		3997	99.9653	3997	99.8176	3997	99.9729	3997	99.8327	3997	99.8656	3997	99.9667
		3996	99.9649	3996	99.8188	3996	99.974	3996	99.8312	3996	99.8659	3996	99.9656
		3995	99.9645	3995	99.82	3995	99.9749	3995	99.83	3995	99.8663	3995	99.9646
		3994	99.9641	3994	99.8211	3994	99.9757	3994	99.829	3994	99.8666	3994	99.9638
		3993	99.9637	3993	99.8222	3993	99.9764	3993	99.8281	3993	99.8668	3993	99.963
		3992	99.9634	3992	99.8232	3992	99.977	3992	99.8273	3992	99.867	3992	99.9622
		3991	99.9631	3991	99.8242	3991	99.9776	3991	99.8265	3991	99.8673	3991	99.9616
		3990	99.9629	3990	99.8251	3990	99.9781	3990	99.826	3990	99.8675	3990	99.961
		3989	99.9628	3989	99.8259	3989	99.9784	3989	99.8257	3989	99.8676	3989	99.9606
		3988	99.9627	3988	99.8267	3988	99.9785	3988	99.8257	3988	99.8678	3988	99.9604
		3987	99.9626	3987	99.8273	3987	99.9785	3987	99.8258	3987	99.8679	3987	99.9603
		3986	99.9626	3986	99.8279	3986	99.9784	3986	99.826	3986	99.868	3986	99.9602
		3985	99.9627	3985	99.8285	3985	99.9783	3985	99.8263	3985	99.868	3985	99.9603
		3984	99.9628	3984	99.829	3984	99.978	3984	99.8268	3984	99.868	3984	99.9605
		3983	99.963	3983	99.8294	3983	99.9775	3983	99.8276	3983	99.8679	3983	99.9608
		3982	99.9632	3982	99.8299	3982	99.977	3982	99.8285	3982	99.8677	3982	99.9612
		3981	99.9634	3981	99.8303	3981	99.9764	3981	99.8296	3981	99.8675	3981	99.9617
		3980	99.9637	3980	99.8309	3980	99.9757	3980	99.8306	3980	99.8673	3980	99.9621
		3979	99.964	3979	99.8315	3979	99.9751	3979	99.8317	3979	99.8671	3979	99.9627
		3978	99.9643	3978	99.832	3978	99.9744	3978	99.8329	3978	99.8669	3978	99.9632
		3977	99.9646	3977	99.8326	3977	99.9738	3977	99.834	3977	99.8666	3977	99.9638
		3976	99.9649	3976	99.8331	3976	99.9731	3976	99.8352	3976	99.8663	3976	99.9643
		3975	99.9653	3975	99.8336	3975	99.9724	3975	99.8363	3975	99.866	3975	99.9649
		3974	99.9656	3974	99.8341	3974	99.9718	3974	99.8374	3974	99.8656	3974	99.9654
		3973	99.966	3973	99.8346	3973	99.9713	3973	99.8384	3973	99.8653	3973	99.9659
		3972	99.9663	3972	99.835	3972	99.9707	3972	99.8394	3972	99.8649	3972	99.9664
		3971	99.9667	3971	99.8354	3971	99.9701	3971	99.8404	3971	99.8645	3971	99.9669
		3970	99.9671	3970	99.8358	3970	99.9696	3970	99.8413	3970	99.8641	3970	99.9674
		3969	99.9674	3969	99.8361	3969	99.9691	3969	99.8422	3969	99.8637	3969	99.9679
		3968	99.9678	3968	99.8365	3968	99.9686	3968	99.8429	3968	99.8633	3968	99.9683
		3967	99.9681	3967	99.8369	3967	99.9682	3967	99.8436	3967	99.8629	3967	99.9686
		3966	99.9685	3966	99.8373	3966	99.9679	3966	99.8442	3966	99.8625	3966	99.969
		3965	99.9689	3965	99.8377	3965	99.9676	3965	99.8448	3965	99.8621	3965	99.9694
		3964	99.9692	3964	99.8381	3964	99.9673	3964	99.8452	3964	99.8617	3964	99.9697
		3963	99.9696	3963	99.8384	3963	99.9672	3963	99.8456	3963	99.8613	3963	99.9699
		3962	99.9699	3962	99.8386	3962	99.967	3962	99.8458	3962	99.8609	3962	99.9701
		3961	99.9702	3961	99.8386	3961	99.9669	3961	99.8459	3961	99.8606	3961	99.9703
		3960	99.9705	3960	99.8385	3960	99.9669	3960	99.846	3960	99.8602	3960	99.9704
		3959	99.9708	3959	99.8382	3959	99.9668	3959	99.8461	3959	99.8599	3959	99.9705
		3958	99.9711	3958	99.8378	3958	99.9668	3958	99.846	3958	99.8595	3958	99.9706
		3957	99.9713	3957	99.8373	3957	99.9668	3957	99.846	3957	99.8592	3957	99.9707
		3956	99.9716	3956	99.8368	3956	99.9668	3956	99.8459	3956	99.8589	3956	99.9708
		3955	99.9719	3955	99.8364	3955	99.9668	3955	99.8458	3955	99.8586	3955	99.9709
		3954	99.9722	3954	99.8359	3954	99.9668	3954	99.8456	3954	99.8583	3954	99.971
		3953	99.9724	3953	99.8354	3953	99.9669	3953	99.8454	3953	99.8581	3953	99.9711
		3952	99.9727	3952	99.8348	3952	99.967	3952	99.8452	3952	99.8579	3952	99.9711
		3951	99.9729	3951	99.8342	3951	99.9671	3951	99.8449	3951	99.8576	3951	99.9712
		3950	99.9732	3950	99.8337	3950	99.9672	3950	99.8446	3950	99.8574	3950	99.9713
		3949	99.9734	3949	99.8331	3949	99.9673	3949	99.8442	3949	99.8572	3949	99.9715
		3948	99.9737	3948	99.8324	3948	99.9674	3948	99.8439	3948	99.8569	3948	99.9717
		3947	99.9739	3947	99.8317	3947	99.9675	3947	99.8435	3947	99.8566	3947	99.9719
		3946	99.9741	3946	99.831	3946	99.9677	3946	99.8431	3946	99.8564	3946	99.972
		3945	99.9742	3945	99.8301	3945	99.9678	3945	99.8427	3945	99.8563	3945	99.9721
		3944	99.9743	3944	99.8292	3944	99.968	3944	99.8423	3944	99.8563	3944	99.9721
		3943	99.9744	3943	99.8282	3943	99.9681	3943	99.8419	3943	99.8562	3943	99.9722
		3942	99.9744	3942	99.8273	3942	99.9682	3942	99.8415	3942	99.8563	3942	99.9722
		3941	99.9745	3941	99.8264	3941	99.9683	3941	99.8411	3941	99.8563	3941	99.9723
		3940	99.9745	3940	99.8256	3940	99.9684	3940	99.8408	3940	99.8564	3940	99.9724
		3939	99.9745	3939	99.8248	3939	99.9685	3939	99.8404	3939	99.8565	3939	99.9724
		3938	99.9744	3938	99.8241	3938	99.9686	3938	99.8401	3938	99.8567	3938	99.9724
		3937	99.9744	3937	99.8234	3937	99.9687	3937	99.8398	3937	99.8569	3937	99.9725
		3936	99.9743	3936	99.8227	3936	99.9688	3936	99.8395	3936	99.8572	3936	99.9724
		3935	99.9741	3935	99.822	3935	99.9689	3935	99.8393	3935	99.8575	3935	99.9724
		3934	99.974	3934	99.8213	3934	99.969	3934	99.8391	3934	99.8579	3934	99.9724
		3933	99.9738	3933	99.8206	3933	99.969	3933	99.8389	3933	99.8584	3933	99.9723
		3932	99.9737	3932	99.8199	3932	99.9691	3932	99.8388	3932	99.8589	3932	99.9723
		3931	99.9735	3931	99.8193	3931	99.9691	3931	99.8388	3931	99.8595	3931	99.9722
		3930	99.9733	3930	99.8187	3930	99.969	3930	99.8388	3930	99.8602	3930	99.972
		3929	99.9731	3929	99.8182	3929	99.969	3929	99.8388	3929	99.861	3929	99.9718
		3928	99.9728	3928	99.8177	3928	99.9689	3928	99.8389	3928	99.8618	3928	99.9715
		3927	99.9726	3927	99.8172	3927	99.9688	3927	99.8391	3927	99.8627	3927	99.9712
		3926	99.9723	3926	99.8169	3926	99.9687	3926	99.8393	3926	99.8637	3926	99.9708
		3925	99.9721	3925	99.8165	3925	99.9686	3925	99.8395	3925	99.8646	3925	99.9704
		3924	99.9718	3924	99.8163	3924	99.9684	3924	99.8398	3924	99.8657	3924	99.9701
		3923	99.9716	3923	99.8161	3923	99.9682	3923	99.8401	3923	99.8667	3923	99.9698
		3922	99.9715	3922	99.8159	3922	99.968	3922	99.8405	3922	99.8677	3922	99.9694
		3921	99.9713	3921	99.8157	3921	99.9678	3921	99.841	3921	99.8687	3921	99.969
		3920	99.9711	3920	99.8156	3920	99.9676	3920	99.8414	3920	99.8698	3920	99.9686
		3919	99.971	3919	99.8155	3919	99.9673	3919	99.842	3919	99.8709	3919	99.9682
		3918	99.9709	3918	99.8154	3918	99.967	3918	99.8425	3918	99.8719	3918	99.9678
		3917	99.9708	3917	99.8153	3917	99.9667	3917	99.8431	3917	99.873	3917	99.9674
		3916	99.9707	3916	99.8153	3916	99.9663	3916	99.8437	3916	99.874	3916	99.9671
		3915	99.9706	3915	99.8152	3915	99.966	3915	99.8443	3915	99.875	3915	99.9667
		3914	99.9705	3914	99.815	3914	99.9656	3914	99.845	3914	99.876	3914	99.9663
		3913	99.9704	3913	99.8149	3913	99.9653	3913	99.8456	3913	99.8769	3913	99.966
		3912	99.9703	3912	99.8148	3912	99.965	3912	99.8462	3912	99.8778	3912	99.9656
		3911	99.9702	3911	99.8146	3911	99.9647	3911	99.8469	3911	99.8785	3911	99.9653
		3910	99.9702	3910	99.8144	3910	99.9644	3910	99.8475	3910	99.8793	3910	99.965
		3909	99.9702	3909	99.8141	3909	99.9641	3909	99.8482	3909	99.88	3909	99.9647
		3908	99.9701	3908	99.8137	3908	99.9638	3908	99.8488	3908	99.8806	3908	99.9644
		3907	99.9701	3907	99.8133	3907	99.9636	3907	99.8495	3907	99.8813	3907	99.9642
		3906	99.9702	3906	99.8129	3906	99.9633	3906	99.8501	3906	99.8819	3906	99.964
		3905	99.9702	3905	99.8124	3905	99.963	3905	99.8507	3905	99.8824	3905	99.9639
		3904	99.9702	3904	99.8119	3904	99.9628	3904	99.8513	3904	99.8828	3904	99.9638
		3903	99.9702	3903	99.8114	3903	99.9626	3903	99.8519	3903	99.8831	3903	99.9637
		3902	99.9703	3902	99.8108	3902	99.9624	3902	99.8525	3902	99.8834	3902	99.9637
		3901	99.9703	3901	99.8103	3901	99.9623	3901	99.8529	3901	99.8837	3901	99.9637
		3900	99.9703	3900	99.8097	3900	99.9621	3900	99.8534	3900	99.884	3900	99.9637
		3899	99.9703	3899	99.8091	3899	99.962	3899	99.8538	3899	99.8842	3899	99.9638
		3898	99.9703	3898	99.8085	3898	99.9619	3898	99.8541	3898	99.8842	3898	99.964
		3897	99.9703	3897	99.8079	3897	99.9619	3897	99.8544	3897	99.8843	3897	99.9642
		3896	99.9703	3896	99.8073	3896	99.9618	3896	99.8547	3896	99.8843	3896	99.9645
		3895	99.9703	3895	99.8066	3895	99.9618	3895	99.8549	3895	99.8843	3895	99.9648
		3894	99.9703	3894	99.806	3894	99.9617	3894	99.8551	3894	99.8842	3894	99.9652
		3893	99.9703	3893	99.8054	3893	99.9617	3893	99.8552	3893	99.8841	3893	99.9657
		3892	99.9703	3892	99.8049	3892	99.9617	3892	99.8553	3892	99.8839	3892	99.9663
		3891	99.9702	3891	99.8044	3891	99.9616	3891	99.8553	3891	99.8837	3891	99.9669
		3890	99.9702	3890	99.8039	3890	99.9616	3890	99.8554	3890	99.8836	3890	99.9675
		3889	99.9702	3889	99.8034	3889	99.9616	3889	99.8553	3889	99.8834	3889	99.9682
		3888	99.9701	3888	99.803	3888	99.9616	3888	99.8552	3888	99.8833	3888	99.9689
		3887	99.9699	3887	99.8027	3887	99.9616	3887	99.855	3887	99.8831	3887	99.9697
		3886	99.9698	3886	99.8024	3886	99.9616	3886	99.8547	3886	99.8829	3886	99.9704
		3885	99.9697	3885	99.8022	3885	99.9616	3885	99.8544	3885	99.8827	3885	99.9713
		3884	99.9696	3884	99.8019	3884	99.9616	3884	99.8541	3884	99.8826	3884	99.9721
		3883	99.9694	3883	99.8017	3883	99.9616	3883	99.8538	3883	99.8825	3883	99.973
		3882	99.9693	3882	99.8016	3882	99.9616	3882	99.8534	3882	99.8825	3882	99.9739
		3881	99.9691	3881	99.8014	3881	99.9615	3881	99.8531	3881	99.8824	3881	99.9748
		3880	99.9689	3880	99.8013	3880	99.9615	3880	99.8528	3880	99.8824	3880	99.9757
		3879	99.9688	3879	99.8012	3879	99.9615	3879	99.8524	3879	99.8824	3879	99.9765
		3878	99.9686	3878	99.8012	3878	99.9614	3878	99.852	3878	99.8824	3878	99.9773
		3877	99.9684	3877	99.8012	3877	99.9614	3877	99.8516	3877	99.8825	3877	99.9781
		3876	99.9682	3876	99.8012	3876	99.9614	3876	99.8512	3876	99.8826	3876	99.9788
		3875	99.968	3875	99.8013	3875	99.9614	3875	99.8507	3875	99.8827	3875	99.9795
		3874	99.9678	3874	99.8014	3874	99.9614	3874	99.8502	3874	99.8829	3874	99.9801
		3873	99.9676	3873	99.8015	3873	99.9614	3873	99.8498	3873	99.8832	3873	99.9806
		3872	99.9673	3872	99.8016	3872	99.9614	3872	99.8493	3872	99.8835	3872	99.981
		3871	99.9671	3871	99.8016	3871	99.9614	3871	99.8488	3871	99.8838	3871	99.9814
		3870	99.9669	3870	99.8017	3870	99.9614	3870	99.8483	3870	99.8842	3870	99.9816
		3869	99.9666	3869	99.8017	3869	99.9615	3869	99.8479	3869	99.8845	3869	99.9818
		3868	99.9664	3868	99.8017	3868	99.9615	3868	99.8474	3868	99.8849	3868	99.982
		3867	99.9661	3867	99.8016	3867	99.9616	3867	99.8471	3867	99.8854	3867	99.9822
		3866	99.9659	3866	99.8015	3866	99.9616	3866	99.8468	3866	99.8858	3866	99.9822
		3865	99.9656	3865	99.8013	3865	99.9617	3865	99.8465	3865	99.8862	3865	99.9822
		3864	99.9653	3864	99.8011	3864	99.9618	3864	99.8462	3864	99.8867	3864	99.9821
		3863	99.9651	3863	99.8008	3863	99.9619	3863	99.8459	3863	99.8871	3863	99.9818
		3862	99.9648	3862	99.8005	3862	99.962	3862	99.8456	3862	99.8875	3862	99.9816
		3861	99.9645	3861	99.8002	3861	99.9621	3861	99.8453	3861	99.888	3861	99.9814
		3860	99.9642	3860	99.7998	3860	99.9623	3860	99.845	3860	99.8885	3860	99.9811
		3859	99.9639	3859	99.7994	3859	99.9624	3859	99.8448	3859	99.889	3859	99.9807
		3858	99.9637	3858	99.7989	3858	99.9626	3858	99.8446	3858	99.8895	3858	99.9804
		3857	99.9634	3857	99.7983	3857	99.9628	3857	99.8445	3857	99.89	3857	99.98
		3856	99.9632	3856	99.7978	3856	99.9629	3856	99.8444	3856	99.8905	3856	99.9796
		3855	99.963	3855	99.7972	3855	99.9631	3855	99.8443	3855	99.891	3855	99.9792
		3854	99.9627	3854	99.7965	3854	99.9632	3854	99.8443	3854	99.8915	3854	99.9789
		3853	99.9625	3853	99.7959	3853	99.9634	3853	99.8443	3853	99.892	3853	99.9786
		3852	99.9623	3852	99.7952	3852	99.9635	3852	99.8443	3852	99.8925	3852	99.9783
		3851	99.9621	3851	99.7945	3851	99.9637	3851	99.8443	3851	99.893	3851	99.978
		3850	99.9619	3850	99.7938	3850	99.9638	3850	99.8444	3850	99.8934	3850	99.9777
		3849	99.9617	3849	99.7931	3849	99.9639	3849	99.8444	3849	99.8939	3849	99.9775
		3848	99.9615	3848	99.7925	3848	99.964	3848	99.8444	3848	99.8944	3848	99.9773
		3847	99.9613	3847	99.7918	3847	99.9641	3847	99.8445	3847	99.8948	3847	99.977
		3846	99.9611	3846	99.7912	3846	99.9642	3846	99.8445	3846	99.8952	3846	99.9768
		3845	99.961	3845	99.7906	3845	99.9643	3845	99.8445	3845	99.8956	3845	99.9767
		3844	99.9608	3844	99.7901	3844	99.9643	3844	99.8445	3844	99.8959	3844	99.9766
		3843	99.9606	3843	99.7896	3843	99.9643	3843	99.8445	3843	99.8962	3843	99.9765
		3842	99.9605	3842	99.7892	3842	99.9644	3842	99.8445	3842	99.8966	3842	99.9765
		3841	99.9604	3841	99.7887	3841	99.9644	3841	99.8445	3841	99.8969	3841	99.9765
		3840	99.9602	3840	99.7883	3840	99.9644	3840	99.8445	3840	99.8971	3840	99.9765
		3839	99.9601	3839	99.788	3839	99.9644	3839	99.8445	3839	99.8973	3839	99.9765
		3838	99.96	3838	99.7878	3838	99.9644	3838	99.8445	3838	99.8975	3838	99.9766
		3837	99.9598	3837	99.7876	3837	99.9643	3837	99.8444	3837	99.8976	3837	99.9766
		3836	99.9597	3836	99.7875	3836	99.9643	3836	99.8444	3836	99.8978	3836	99.9767
		3835	99.9596	3835	99.7873	3835	99.9643	3835	99.8443	3835	99.8979	3835	99.9768
		3834	99.9595	3834	99.7873	3834	99.9643	3834	99.8442	3834	99.898	3834	99.9769
		3833	99.9594	3833	99.7872	3833	99.9642	3833	99.8441	3833	99.898	3833	99.977
		3832	99.9594	3832	99.7873	3832	99.9642	3832	99.844	3832	99.898	3832	99.977
		3831	99.9593	3831	99.7874	3831	99.9641	3831	99.8438	3831	99.8978	3831	99.9771
		3830	99.9593	3830	99.7876	3830	99.9641	3830	99.8436	3830	99.8975	3830	99.9771
		3829	99.9593	3829	99.7879	3829	99.9641	3829	99.8434	3829	99.8971	3829	99.977
		3828	99.9593	3828	99.7883	3828	99.964	3828	99.8432	3828	99.8966	3828	99.977
		3827	99.9593	3827	99.7887	3827	99.964	3827	99.843	3827	99.896	3827	99.9769
		3826	99.9594	3826	99.7893	3826	99.964	3826	99.8427	3826	99.8952	3826	99.9769
		3825	99.9595	3825	99.7899	3825	99.964	3825	99.8424	3825	99.8944	3825	99.9768
		3824	99.9596	3824	99.7906	3824	99.9641	3824	99.8421	3824	99.8935	3824	99.9767
		3823	99.9598	3823	99.7914	3823	99.9642	3823	99.8418	3823	99.8924	3823	99.9765
		3822	99.9601	3822	99.7923	3822	99.9643	3822	99.8415	3822	99.8913	3822	99.9763
		3821	99.9603	3821	99.7933	3821	99.9644	3821	99.8411	3821	99.8901	3821	99.976
		3820	99.9607	3820	99.7943	3820	99.9646	3820	99.8407	3820	99.8888	3820	99.9758
		3819	99.961	3819	99.7953	3819	99.9647	3819	99.8404	3819	99.8875	3819	99.9755
		3818	99.9613	3818	99.7963	3818	99.9649	3818	99.84	3818	99.8862	3818	99.9751
		3817	99.9617	3817	99.7973	3817	99.9651	3817	99.8396	3817	99.8848	3817	99.9748
		3816	99.962	3816	99.7983	3816	99.9653	3816	99.8393	3816	99.8834	3816	99.9745
		3815	99.9624	3815	99.7993	3815	99.9655	3815	99.8389	3815	99.882	3815	99.9741
		3814	99.9627	3814	99.8002	3814	99.9657	3814	99.8386	3814	99.8807	3814	99.9738
		3813	99.9631	3813	99.8012	3813	99.9659	3813	99.8382	3813	99.8794	3813	99.9735
		3812	99.9635	3812	99.8022	3812	99.9662	3812	99.8379	3812	99.8781	3812	99.9733
		3811	99.9639	3811	99.8031	3811	99.9664	3811	99.8377	3811	99.8769	3811	99.9731
		3810	99.9643	3810	99.8039	3810	99.9667	3810	99.8374	3810	99.876	3810	99.9729
		3809	99.9646	3809	99.8047	3809	99.9669	3809	99.8373	3809	99.8752	3809	99.9729
		3808	99.965	3808	99.8054	3808	99.9672	3808	99.8371	3808	99.8746	3808	99.9728
		3807	99.9654	3807	99.806	3807	99.9674	3807	99.837	3807	99.8741	3807	99.9728
		3806	99.9658	3806	99.8065	3806	99.9676	3806	99.8369	3806	99.8737	3806	99.9729
		3805	99.9661	3805	99.807	3805	99.9678	3805	99.8368	3805	99.8735	3805	99.973
		3804	99.9665	3804	99.8073	3804	99.968	3804	99.8368	3804	99.8735	3804	99.9732
		3803	99.9668	3803	99.8075	3803	99.9681	3803	99.8368	3803	99.8736	3803	99.9735
		3802	99.967	3802	99.8076	3802	99.9683	3802	99.8369	3802	99.874	3802	99.9739
		3801	99.9672	3801	99.8075	3801	99.9683	3801	99.8371	3801	99.8745	3801	99.9744
		3800	99.9673	3800	99.8074	3800	99.9683	3800	99.8372	3800	99.8752	3800	99.975
		3799	99.9674	3799	99.8073	3799	99.9683	3799	99.8374	3799	99.876	3799	99.9756
		3798	99.9675	3798	99.8071	3798	99.9683	3798	99.8377	3798	99.8768	3798	99.9763
		3797	99.9676	3797	99.8069	3797	99.9683	3797	99.838	3797	99.8778	3797	99.9771
		3796	99.9677	3796	99.8068	3796	99.9682	3796	99.8382	3796	99.8789	3796	99.9779
		3795	99.9678	3795	99.8067	3795	99.9682	3795	99.8385	3795	99.88	3795	99.9787
		3794	99.9679	3794	99.8066	3794	99.9681	3794	99.8388	3794	99.8812	3794	99.9796
		3793	99.968	3793	99.8065	3793	99.9681	3793	99.8391	3793	99.8824	3793	99.9805
		3792	99.9681	3792	99.8064	3792	99.9681	3792	99.8394	3792	99.8838	3792	99.9814
		3791	99.9682	3791	99.8064	3791	99.968	3791	99.8397	3791	99.8852	3791	99.9824
		3790	99.9683	3790	99.8063	3790	99.9679	3790	99.8401	3790	99.8867	3790	99.9833
		3789	99.9684	3789	99.8064	3789	99.9678	3789	99.8404	3789	99.8881	3789	99.9843
		3788	99.9685	3788	99.8065	3788	99.9677	3788	99.8407	3788	99.8895	3788	99.9853
		3787	99.9686	3787	99.8066	3787	99.9676	3787	99.841	3787	99.8909	3787	99.9863
		3786	99.9688	3786	99.8069	3786	99.9675	3786	99.8414	3786	99.8924	3786	99.9873
		3785	99.9689	3785	99.8072	3785	99.9674	3785	99.8417	3785	99.8939	3785	99.9884
		3784	99.969	3784	99.8075	3784	99.9672	3784	99.8421	3784	99.8954	3784	99.9894
		3783	99.9691	3783	99.808	3783	99.9671	3783	99.8424	3783	99.8968	3783	99.9904
		3782	99.9692	3782	99.8085	3782	99.967	3782	99.8427	3782	99.8981	3782	99.9913
		3781	99.9693	3781	99.8091	3781	99.9668	3781	99.8429	3781	99.8993	3781	99.9921
		3780	99.9695	3780	99.8098	3780	99.9667	3780	99.8432	3780	99.9004	3780	99.9929
		3779	99.9697	3779	99.8106	3779	99.9667	3779	99.8434	3779	99.9014	3779	99.9936
		3778	99.9699	3778	99.8113	3778	99.9666	3778	99.8436	3778	99.9024	3778	99.9943
		3777	99.9701	3777	99.8122	3777	99.9665	3777	99.8438	3777	99.9033	3777	99.9949
		3776	99.9703	3776	99.813	3776	99.9664	3776	99.8441	3776	99.9042	3776	99.9956
		3775	99.9705	3775	99.814	3775	99.9663	3775	99.8443	3775	99.9049	3775	99.9962
		3774	99.9708	3774	99.815	3774	99.9662	3774	99.8445	3774	99.9056	3774	99.9968
		3773	99.971	3773	99.8161	3773	99.966	3773	99.8447	3773	99.906	3773	99.9973
		3772	99.9712	3772	99.8173	3772	99.9659	3772	99.8449	3772	99.9064	3772	99.9978
		3771	99.9714	3771	99.8186	3771	99.9657	3771	99.8451	3771	99.9066	3771	99.9982
		3770	99.9716	3770	99.8199	3770	99.9655	3770	99.8453	3770	99.9066	3770	99.9986
		3769	99.9719	3769	99.8213	3769	99.9654	3769	99.8455	3769	99.9066	3769	99.9989
		3768	99.972	3768	99.8226	3768	99.9652	3768	99.8456	3768	99.9063	3768	99.9991
		3767	99.9722	3767	99.8239	3767	99.9651	3767	99.8457	3767	99.906	3767	99.9992
		3766	99.9724	3766	99.8251	3766	99.965	3766	99.8459	3766	99.9055	3766	99.9993
		3765	99.9725	3765	99.8263	3765	99.9648	3765	99.846	3765	99.9049	3765	99.9992
		3764	99.9726	3764	99.8274	3764	99.9648	3764	99.846	3764	99.904	3764	99.9991
		3763	99.9727	3763	99.8285	3763	99.9647	3763	99.8461	3763	99.9032	3763	99.9989
		3762	99.9728	3762	99.8295	3762	99.9646	3762	99.8462	3762	99.9022	3762	99.9987
		3761	99.9729	3761	99.8305	3761	99.9646	3761	99.8462	3761	99.9012	3761	99.9984
		3760	99.973	3760	99.8315	3760	99.9645	3760	99.8463	3760	99.9001	3760	99.9981
		3759	99.9731	3759	99.8325	3759	99.9644	3759	99.8463	3759	99.8989	3759	99.9977
		3758	99.9731	3758	99.8334	3758	99.9643	3758	99.8463	3758	99.8976	3758	99.9974
		3757	99.9731	3757	99.8344	3757	99.9642	3757	99.8462	3757	99.8963	3757	99.997
		3756	99.9731	3756	99.8352	3756	99.9641	3756	99.8462	3756	99.895	3756	99.9965
		3755	99.9731	3755	99.8358	3755	99.9641	3755	99.8461	3755	99.8935	3755	99.996
		3754	99.973	3754	99.8363	3754	99.9641	3754	99.846	3754	99.892	3754	99.9953
		3753	99.9729	3753	99.8367	3753	99.9641	3753	99.8458	3753	99.8905	3753	99.9946
		3752	99.9728	3752	99.8368	3752	99.9641	3752	99.8456	3752	99.889	3752	99.9938
		3751	99.9727	3751	99.8367	3751	99.9642	3751	99.8455	3751	99.8874	3751	99.993
		3750	99.9725	3750	99.8364	3750	99.9643	3750	99.8453	3750	99.8859	3750	99.9921
		3749	99.9723	3749	99.836	3749	99.9644	3749	99.8451	3749	99.8845	3749	99.9912
		3748	99.9721	3748	99.8355	3748	99.9645	3748	99.845	3748	99.883	3748	99.9903
		3747	99.9719	3747	99.835	3747	99.9646	3747	99.8448	3747	99.8816	3747	99.9895
		3746	99.9717	3746	99.8345	3746	99.9647	3746	99.8446	3746	99.8803	3746	99.9886
		3745	99.9715	3745	99.8339	3745	99.9648	3745	99.8444	3745	99.8789	3745	99.9877
		3744	99.9713	3744	99.8333	3744	99.9649	3744	99.8441	3744	99.8776	3744	99.9868
		3743	99.9711	3743	99.8327	3743	99.9651	3743	99.8439	3743	99.8764	3743	99.986
		3742	99.9708	3742	99.832	3742	99.9652	3742	99.8436	3742	99.8752	3742	99.9851
		3741	99.9706	3741	99.8313	3741	99.9653	3741	99.8434	3741	99.874	3741	99.9843
		3740	99.9704	3740	99.8305	3740	99.9655	3740	99.8431	3740	99.873	3740	99.9834
		3739	99.9702	3739	99.8297	3739	99.9657	3739	99.8429	3739	99.8721	3739	99.9827
		3738	99.97	3738	99.8287	3738	99.966	3738	99.8427	3738	99.8714	3738	99.9819
		3737	99.9698	3737	99.8278	3737	99.9662	3737	99.8424	3737	99.8706	3737	99.9811
		3736	99.9696	3736	99.8268	3736	99.9664	3736	99.8422	3736	99.8699	3736	99.9803
		3735	99.9695	3735	99.8259	3735	99.9666	3735	99.8419	3735	99.8694	3735	99.9796
		3734	99.9693	3734	99.825	3734	99.9667	3734	99.8417	3734	99.8689	3734	99.9789
		3733	99.9692	3733	99.8241	3733	99.9669	3733	99.8415	3733	99.8685	3733	99.9783
		3732	99.969	3732	99.8232	3732	99.967	3732	99.8412	3732	99.8682	3732	99.9778
		3731	99.9689	3731	99.8225	3731	99.967	3731	99.841	3731	99.8679	3731	99.9772
		3730	99.9688	3730	99.8217	3730	99.9671	3730	99.8407	3730	99.8677	3730	99.9767
		3729	99.9687	3729	99.821	3729	99.9671	3729	99.8404	3729	99.8675	3729	99.9762
		3728	99.9685	3728	99.8202	3728	99.967	3728	99.8401	3728	99.8672	3728	99.9757
		3727	99.9684	3727	99.8195	3727	99.9669	3727	99.8397	3727	99.867	3727	99.9751
		3726	99.9682	3726	99.8187	3726	99.9668	3726	99.8393	3726	99.8668	3726	99.9746
		3725	99.968	3725	99.8179	3725	99.9666	3725	99.839	3725	99.8666	3725	99.9741
		3724	99.9679	3724	99.8172	3724	99.9664	3724	99.8386	3724	99.8665	3724	99.9737
		3723	99.9677	3723	99.8164	3723	99.9662	3723	99.8383	3723	99.8664	3723	99.9732
		3722	99.9675	3722	99.8156	3722	99.9659	3722	99.8379	3722	99.8663	3722	99.9728
		3721	99.9673	3721	99.8148	3721	99.9656	3721	99.8375	3721	99.8662	3721	99.9723
		3720	99.9671	3720	99.814	3720	99.9652	3720	99.8371	3720	99.866	3720	99.9718
		3719	99.9669	3719	99.8132	3719	99.9647	3719	99.8366	3719	99.8658	3719	99.9714
		3718	99.9666	3718	99.8125	3718	99.9643	3718	99.8361	3718	99.8655	3718	99.9709
		3717	99.9664	3717	99.8117	3717	99.9637	3717	99.8356	3717	99.8652	3717	99.9704
		3716	99.9661	3716	99.8109	3716	99.9632	3716	99.8351	3716	99.8648	3716	99.9699
		3715	99.9658	3715	99.8101	3715	99.9627	3715	99.8346	3715	99.8645	3715	99.9694
		3714	99.9654	3714	99.8093	3714	99.9621	3714	99.834	3714	99.864	3714	99.9688
		3713	99.9651	3713	99.8085	3713	99.9616	3713	99.8335	3713	99.8636	3713	99.9683
		3712	99.9648	3712	99.8077	3712	99.961	3712	99.833	3712	99.8631	3712	99.9677
		3711	99.9644	3711	99.8069	3711	99.9605	3711	99.8325	3711	99.8627	3711	99.9673
		3710	99.9641	3710	99.8063	3710	99.9601	3710	99.832	3710	99.8623	3710	99.9668
		3709	99.9638	3709	99.8057	3709	99.9597	3709	99.8316	3709	99.8619	3709	99.9663
		3708	99.9636	3708	99.8052	3708	99.9594	3708	99.8313	3708	99.8616	3708	99.966
		3707	99.9634	3707	99.8049	3707	99.9591	3707	99.831	3707	99.8614	3707	99.9658
		3706	99.9633	3706	99.8046	3706	99.959	3706	99.8308	3706	99.8613	3706	99.9656
		3705	99.9633	3705	99.8045	3705	99.959	3705	99.8307	3705	99.8612	3705	99.9655
		3704	99.9633	3704	99.8046	3704	99.9591	3704	99.8307	3704	99.8612	3704	99.9655
		3703	99.9633	3703	99.8048	3703	99.9594	3703	99.8309	3703	99.8613	3703	99.9656
		3702	99.9635	3702	99.8052	3702	99.9599	3702	99.8311	3702	99.8616	3702	99.9658
		3701	99.9637	3701	99.8058	3701	99.9605	3701	99.8316	3701	99.862	3701	99.9662
		3700	99.9641	3700	99.8065	3700	99.9613	3700	99.8322	3700	99.8624	3700	99.9667
		3699	99.9644	3699	99.8074	3699	99.9622	3699	99.8328	3699	99.863	3699	99.9673
		3698	99.9647	3698	99.8081	3698	99.9631	3698	99.8334	3698	99.8635	3698	99.9678
		3697	99.965	3697	99.8087	3697	99.9638	3697	99.8339	3697	99.8638	3697	99.9681
		3696	99.965	3696	99.809	3696	99.9643	3696	99.834	3696	99.8637	3696	99.9681
		3695	99.9648	3695	99.8088	3695	99.9643	3695	99.8337	3695	99.8632	3695	99.9677
		3694	99.9643	3694	99.8081	3694	99.964	3694	99.8327	3694	99.862	3694	99.9667
		3693	99.9634	3693	99.8067	3693	99.963	3693	99.831	3693	99.8599	3693	99.9649
		3692	99.9619	3692	99.8044	3692	99.9613	3692	99.8283	3692	99.8567	3692	99.9621
		3691	99.9598	3691	99.801	3691	99.9586	3691	99.8245	3691	99.852	3691	99.958
		3690	99.957	3690	99.7965	3690	99.955	3690	99.8193	3690	99.8456	3690	99.9524
		3689	99.9532	3689	99.7905	3689	99.9502	3689	99.8125	3689	99.8372	3689	99.9451
		3688	99.9485	3688	99.7828	3688	99.9441	3688	99.8041	3688	99.8264	3688	99.9358
		3687	99.9427	3687	99.7733	3687	99.9366	3687	99.7937	3687	99.8131	3687	99.9242
		3686	99.9356	3686	99.7617	3686	99.9274	3686	99.7812	3686	99.7968	3686	99.9101
		3685	99.9272	3685	99.7477	3685	99.9165	3685	99.7664	3685	99.7772	3685	99.893
		3684	99.9172	3684	99.7311	3684	99.9036	3684	99.749	3684	99.7539	3684	99.8728
		3683	99.9055	3683	99.7117	3683	99.8886	3683	99.7289	3683	99.7268	3683	99.8491
		3682	99.892	3682	99.6891	3682	99.8714	3682	99.7059	3682	99.6954	3682	99.8215
		3681	99.8765	3681	99.663	3681	99.8517	3681	99.6796	3681	99.6594	3681	99.7899
		3680	99.8589	3680	99.6334	3680	99.8294	3680	99.6499	3680	99.6185	3680	99.7538
		3679	99.8391	3679	99.5999	3679	99.8044	3679	99.6166	3679	99.5725	3679	99.7132
		3678	99.8171	3678	99.5627	3678	99.7768	3678	99.5798	3678	99.5213	3678	99.6678
		3677	99.7928	3677	99.5216	3677	99.7467	3677	99.5394	3677	99.4649	3677	99.6175
		3676	99.7663	3676	99.4767	3676	99.7141	3676	99.4954	3676	99.4031	3676	99.5624
		3675	99.7375	3675	99.4279	3675	99.6791	3675	99.448	3675	99.3361	3675	99.5023
		3674	99.7064	3674	99.3754	3674	99.6416	3674	99.3971	3674	99.2636	3674	99.4372
		3673	99.6731	3673	99.319	3673	99.6018	3673	99.3429	3673	99.1859	3673	99.3672
		3672	99.6376	3672	99.2589	3672	99.5598	3672	99.2855	3672	99.103	3672	99.2923
		3671	99.5998	3671	99.1949	3671	99.5156	3671	99.225	3671	99.015	3671	99.2125
		3670	99.5599	3670	99.1273	3670	99.4694	3670	99.1616	3670	98.9221	3670	99.128
		3669	99.5178	3669	99.0561	3669	99.4212	3669	99.0953	3669	98.8244	3669	99.0388
		3668	99.4737	3668	98.9814	3668	99.3711	3668	99.0263	3668	98.7223	3668	98.9452
		3667	99.4275	3667	98.9034	3667	99.3193	3667	98.9548	3667	98.6158	3667	98.8472
		3666	99.3794	3666	98.8222	3666	99.2659	3666	98.8808	3666	98.5052	3666	98.7451
		3665	99.3294	3665	98.738	3665	99.211	3665	98.8045	3665	98.3907	3665	98.639
		3664	99.2776	3664	98.6509	3664	99.1547	3664	98.7261	3664	98.2727	3664	98.5292
		3663	99.224	3663	98.5612	3663	99.0971	3663	98.6458	3663	98.1513	3663	98.4159
		3662	99.1687	3662	98.469	3662	99.0383	3662	98.5638	3662	98.0269	3662	98.2994
		3661	99.1119	3661	98.3745	3661	98.9786	3661	98.4803	3661	97.8997	3661	98.1799
		3660	99.0535	3660	98.278	3660	98.9179	3660	98.3956	3660	97.7701	3660	98.0577
		3659	98.9937	3659	98.1795	3659	98.8565	3659	98.3099	3659	97.6384	3659	97.9331
		3658	98.9326	3658	98.0794	3658	98.7944	3658	98.2233	3658	97.5047	3658	97.8063
		3657	98.8702	3657	97.9776	3657	98.7318	3657	98.1361	3657	97.3693	3657	97.6775
		3656	98.8066	3656	97.8744	3656	98.6685	3656	98.0484	3656	97.2324	3656	97.5471
		3655	98.7419	3655	97.7698	3655	98.6048	3655	97.9604	3655	97.0942	3655	97.4151
		3654	98.6761	3654	97.6639	3654	98.5407	3654	97.8721	3654	96.9548	3654	97.282
		3653	98.6094	3653	97.557	3653	98.4762	3653	97.7837	3653	96.8145	3653	97.1478
		3652	98.5416	3652	97.4492	3652	98.4114	3652	97.6953	3652	96.6735	3652	97.0129
		3651	98.473	3651	97.3406	3651	98.3464	3651	97.607	3651	96.532	3651	96.8776
		3650	98.4036	3650	97.2314	3650	98.2811	3650	97.5189	3650	96.3903	3650	96.742
		3649	98.3335	3649	97.1216	3649	98.2156	3649	97.4312	3649	96.2485	3649	96.6063
		3648	98.2627	3648	97.0116	3648	98.1499	3648	97.3439	3648	96.1069	3648	96.4709
		3647	98.1915	3647	96.9014	3647	98.0842	3647	97.2573	3647	95.9658	3647	96.3359
		3646	98.1198	3646	96.7911	3646	98.0183	3646	97.1713	3646	95.8252	3646	96.2016
		3645	98.0478	3645	96.6809	3645	97.9525	3645	97.0862	3645	95.6856	3645	96.0681
		3644	97.9757	3644	96.571	3644	97.8867	3644	97.002	3644	95.5469	3644	95.9357
		3643	97.9036	3643	96.4616	3643	97.8211	3643	96.9188	3643	95.4094	3643	95.8044
		3642	97.8316	3642	96.3529	3642	97.7556	3642	96.8366	3642	95.2732	3642	95.6746
		3641	97.7598	3641	96.2449	3641	97.6904	3641	96.7555	3641	95.1384	3641	95.5464
		3640	97.6885	3640	96.138	3640	97.6255	3640	96.6755	3640	95.0053	3640	95.4198
		3639	97.6176	3639	96.0322	3639	97.5609	3639	96.5965	3639	94.8739	3639	95.2952
		3638	97.5473	3638	95.9278	3638	97.4967	3638	96.5187	3638	94.7445	3638	95.1725
		3637	97.4778	3637	95.8247	3637	97.4329	3637	96.4419	3637	94.6171	3637	95.0518
		3636	97.4091	3636	95.7232	3636	97.3695	3636	96.3661	3636	94.492	3636	94.9332
		3635	97.3414	3635	95.6233	3635	97.3067	3635	96.2914	3635	94.3692	3635	94.8168
		3634	97.2746	3634	95.5251	3634	97.2443	3634	96.2179	3634	94.249	3634	94.7026
		3633	97.2091	3633	95.4287	3633	97.1826	3633	96.1454	3633	94.1314	3633	94.5905
		3632	97.1448	3632	95.3341	3632	97.1216	3632	96.0741	3632	94.0165	3632	94.4807
		3631	97.0819	3631	95.2414	3631	97.0612	3631	96.0039	3631	93.9046	3631	94.3731
		3630	97.0205	3630	95.1506	3630	97.0015	3630	95.9347	3630	93.7955	3630	94.2677
		3629	96.9607	3629	95.0618	3629	96.9427	3629	95.8666	3629	93.6893	3629	94.1645
		3628	96.9025	3628	94.9748	3628	96.8847	3628	95.7995	3628	93.5862	3628	94.0634
		3627	96.8461	3627	94.8897	3627	96.8276	3627	95.7333	3627	93.4861	3627	93.9645
		3626	96.7914	3626	94.8064	3626	96.7713	3626	95.6681	3626	93.3892	3626	93.8677
		3625	96.7385	3625	94.7249	3625	96.716	3625	95.6037	3625	93.2954	3625	93.773
		3624	96.6874	3624	94.645	3624	96.6616	3624	95.5401	3624	93.2048	3624	93.6803
		3623	96.6381	3623	94.5668	3623	96.6082	3623	95.4772	3623	93.1174	3623	93.5895
		3622	96.5905	3622	94.49	3622	96.5557	3622	95.4152	3622	93.0333	3622	93.5007
		3621	96.5446	3621	94.4148	3621	96.5042	3621	95.3538	3621	92.9525	3621	93.4137
		3620	96.5005	3620	94.3409	3620	96.4536	3620	95.2932	3620	92.8749	3620	93.3284
		3619	96.458	3619	94.2684	3619	96.4041	3619	95.2332	3619	92.8006	3619	93.2447
		3618	96.4171	3618	94.1971	3618	96.3555	3618	95.1739	3618	92.7293	3618	93.1626
		3617	96.3779	3617	94.127	3617	96.308	3617	95.1152	3617	92.661	3617	93.082
		3616	96.3402	3616	94.0582	3616	96.2614	3616	95.0571	3616	92.5957	3616	93.0028
		3615	96.3039	3615	93.9905	3615	96.2158	3615	94.9995	3615	92.533	3615	92.925
		3614	96.269	3614	93.924	3614	96.1712	3614	94.9424	3614	92.473	3614	92.8485
		3613	96.2355	3613	93.8585	3613	96.1275	3613	94.8856	3613	92.4154	3613	92.7733
		3612	96.203	3612	93.7941	3612	96.0848	3612	94.8293	3612	92.3602	3612	92.6992
		3611	96.1717	3611	93.7307	3611	96.0428	3611	94.7733	3611	92.3071	3611	92.6262
		3610	96.1412	3610	93.6682	3610	96.0017	3610	94.7175	3610	92.256	3610	92.5543
		3609	96.1116	3609	93.6065	3609	95.9614	3609	94.662	3609	92.2067	3609	92.4834
		3608	96.0826	3608	93.5458	3608	95.9218	3608	94.6066	3608	92.1591	3608	92.4134
		3607	96.0542	3607	93.4859	3607	95.883	3607	94.5515	3607	92.1129	3607	92.3442
		3606	96.0262	3606	93.4268	3606	95.8448	3606	94.4965	3606	92.068	3606	92.2758
		3605	95.9986	3605	93.3685	3605	95.8073	3605	94.4417	3605	92.0241	3605	92.2082
		3604	95.9712	3604	93.3111	3604	95.7704	3604	94.387	3604	91.981	3604	92.1412
		3603	95.9439	3603	93.2544	3603	95.7341	3603	94.3324	3603	91.9385	3603	92.075
		3602	95.9167	3602	93.1985	3602	95.6982	3602	94.2777	3602	91.8964	3602	92.0093
		3601	95.8895	3601	93.1432	3601	95.6628	3601	94.223	3601	91.8543	3601	91.9444
		3600	95.8622	3600	93.0886	3600	95.6278	3600	94.1682	3600	91.8121	3600	91.88
		3599	95.8347	3599	93.0345	3599	95.5931	3599	94.1132	3599	91.7696	3599	91.8162
		3598	95.8069	3598	92.981	3598	95.5587	3598	94.0581	3598	91.7266	3598	91.7531
		3597	95.7788	3597	92.9277	3597	95.5245	3597	94.0027	3597	91.6829	3597	91.6905
		3596	95.7503	3596	92.8748	3596	95.4904	3596	93.9471	3596	91.6384	3596	91.6286
		3595	95.7214	3595	92.8221	3595	95.4565	3595	93.8913	3595	91.5929	3595	91.5672
		3594	95.692	3594	92.7696	3594	95.4226	3594	93.8351	3594	91.5463	3594	91.5064
		3593	95.6621	3593	92.7172	3593	95.3887	3593	93.7786	3593	91.4984	3593	91.4462
		3592	95.6317	3592	92.6649	3592	95.3547	3592	93.7217	3592	91.4492	3592	91.3865
		3591	95.6009	3591	92.6126	3591	95.3207	3591	93.6645	3591	91.3984	3591	91.3273
		3590	95.5696	3590	92.5602	3590	95.2865	3590	93.6069	3590	91.3461	3590	91.2688
		3589	95.5378	3589	92.5077	3589	95.2521	3589	93.5488	3589	91.292	3589	91.2107
		3588	95.5056	3588	92.455	3588	95.2175	3588	93.4902	3588	91.2362	3588	91.1532
		3587	95.473	3587	92.4019	3587	95.1827	3587	93.4312	3587	91.1785	3587	91.0962
		3586	95.44	3586	92.3484	3586	95.1476	3586	93.3716	3586	91.1189	3586	91.0397
		3585	95.4065	3585	92.2943	3585	95.1121	3585	93.3115	3585	91.0574	3585	90.9838
		3584	95.3727	3584	92.2394	3584	95.0763	3584	93.2508	3584	90.9939	3584	90.9284
		3583	95.3386	3583	92.1836	3583	95.04	3583	93.1896	3583	90.9285	3583	90.8734
		3582	95.3041	3582	92.1268	3582	95.0033	3582	93.1279	3582	90.8612	3582	90.8189
		3581	95.2692	3581	92.0689	3581	94.9661	3581	93.0658	3581	90.7922	3581	90.7648
		3580	95.234	3580	92.0097	3580	94.9284	3580	93.0033	3580	90.7214	3580	90.7112
		3579	95.1985	3579	91.9492	3579	94.8902	3579	92.9404	3579	90.6489	3579	90.6578
		3578	95.1628	3578	91.8873	3578	94.8515	3578	92.8772	3578	90.5749	3578	90.6048
		3577	95.1267	3577	91.8238	3577	94.8121	3577	92.8138	3577	90.4994	3577	90.552
		3576	95.0904	3576	91.7585	3576	94.7721	3576	92.7501	3576	90.4225	3576	90.4995
		3575	95.0538	3575	91.6916	3575	94.7315	3575	92.6862	3575	90.3444	3575	90.4471
		3574	95.017	3574	91.6226	3574	94.6902	3574	92.6222	3574	90.2651	3574	90.3948
		3573	94.9799	3573	91.5516	3573	94.6483	3573	92.558	3573	90.1848	3573	90.3427
		3572	94.9426	3572	91.4785	3572	94.6056	3572	92.4938	3572	90.1035	3572	90.2906
		3571	94.905	3571	91.4031	3571	94.5623	3571	92.4296	3571	90.0215	3571	90.2385
		3570	94.8671	3570	91.3253	3570	94.5182	3570	92.3655	3570	89.9389	3570	90.1863
		3569	94.8289	3569	91.2451	3569	94.4733	3569	92.3016	3569	89.8558	3569	90.1341
		3568	94.7904	3568	91.1624	3568	94.4278	3568	92.2379	3568	89.7723	3568	90.0818
		3567	94.7515	3567	91.0773	3567	94.3814	3567	92.1745	3567	89.6887	3567	90.0294
		3566	94.7123	3566	90.9898	3566	94.3342	3566	92.1114	3566	89.6051	3566	89.9767
		3565	94.6726	3565	90.9	3565	94.2862	3565	92.0488	3565	89.5216	3565	89.9238
		3564	94.6326	3564	90.808	3564	94.2374	3564	91.9866	3564	89.4383	3564	89.8706
		3563	94.5921	3563	90.7137	3563	94.1878	3563	91.9248	3563	89.3554	3563	89.8171
		3562	94.5511	3562	90.6175	3562	94.1375	3562	91.8636	3562	89.2728	3562	89.7632
		3561	94.5097	3561	90.5192	3561	94.0864	3561	91.8028	3561	89.1907	3561	89.7089
		3560	94.4677	3560	90.419	3560	94.0346	3560	91.7426	3560	89.109	3560	89.6541
		3559	94.4252	3559	90.317	3559	93.9821	3559	91.6829	3559	89.028	3559	89.5989
		3558	94.3822	3558	90.2134	3558	93.929	3558	91.6237	3558	88.9474	3558	89.5433
		3557	94.3387	3557	90.1081	3557	93.8752	3557	91.5651	3557	88.8676	3557	89.4872
		3556	94.2946	3556	90.0015	3556	93.8209	3556	91.507	3556	88.7883	3556	89.4307
		3555	94.25	3555	89.8936	3555	93.766	3555	91.4495	3555	88.7099	3555	89.3737
		3554	94.2047	3554	89.7847	3554	93.7106	3554	91.3927	3554	88.6321	3554	89.3162
		3553	94.1589	3553	89.6749	3553	93.6547	3553	91.3364	3553	88.5551	3553	89.2583
		3552	94.1124	3552	89.5645	3552	93.5984	3552	91.2806	3552	88.4789	3552	89.1998
		3551	94.0653	3551	89.4536	3551	93.5417	3551	91.2254	3551	88.4035	3551	89.141
		3550	94.0175	3550	89.3425	3550	93.4846	3550	91.1708	3550	88.3288	3550	89.0816
		3549	93.9691	3549	89.2314	3549	93.4272	3549	91.1165	3549	88.2549	3549	89.0217
		3548	93.92	3548	89.1205	3548	93.3696	3548	91.0627	3548	88.1816	3548	88.9613
		3547	93.8703	3547	89.0098	3547	93.3117	3547	91.0092	3547	88.1089	3547	88.9005
		3546	93.82	3546	88.8997	3546	93.2538	3546	90.956	3546	88.0368	3546	88.8393
		3545	93.7692	3545	88.7904	3545	93.1958	3545	90.903	3545	87.9653	3545	88.7776
		3544	93.7178	3544	88.6818	3544	93.1379	3544	90.8503	3544	87.8942	3544	88.7156
		3543	93.6659	3543	88.5744	3543	93.0799	3543	90.7979	3543	87.8236	3543	88.6532
		3542	93.6136	3542	88.4681	3542	93.0221	3542	90.7457	3542	87.7534	3542	88.5905
		3541	93.5608	3541	88.3633	3541	92.9644	3541	90.6937	3541	87.6836	3541	88.5276
		3540	93.5076	3540	88.26	3540	92.9068	3540	90.6419	3540	87.6142	3540	88.4644
		3539	93.454	3539	88.1585	3539	92.8494	3539	90.5904	3539	87.5452	3539	88.4009
		3538	93.4001	3538	88.0588	3538	92.7922	3538	90.539	3538	87.4766	3538	88.3373
		3537	93.3458	3537	87.9612	3537	92.7353	3537	90.4879	3537	87.4083	3537	88.2734
		3536	93.2912	3536	87.8657	3536	92.6787	3536	90.4369	3536	87.3403	3536	88.2095
		3535	93.2365	3535	87.7723	3535	92.6224	3535	90.3862	3535	87.2726	3535	88.1454
		3534	93.1815	3534	87.6812	3534	92.5665	3534	90.3356	3534	87.2052	3534	88.0813
		3533	93.1264	3533	87.5923	3533	92.5111	3533	90.2853	3533	87.138	3533	88.0172
		3532	93.0713	3532	87.5056	3532	92.4561	3532	90.2351	3532	87.071	3532	87.9531
		3531	93.0161	3531	87.4212	3531	92.4016	3531	90.1852	3531	87.0043	3531	87.8892
		3530	92.961	3530	87.3391	3530	92.3475	3530	90.1356	3530	86.938	3530	87.8255
		3529	92.9061	3529	87.2593	3529	92.294	3529	90.0864	3529	86.8719	3529	87.762
		3528	92.8513	3528	87.1818	3528	92.2409	3528	90.0375	3528	86.8063	3528	87.6988
		3527	92.7967	3527	87.1066	3527	92.1883	3527	89.9892	3527	86.7411	3527	87.636
		3526	92.7423	3526	87.0337	3526	92.1362	3526	89.9414	3526	86.6764	3526	87.5736
		3525	92.6882	3525	86.963	3525	92.0845	3525	89.8942	3525	86.6123	3525	87.5116
		3524	92.6343	3524	86.8944	3524	92.0333	3524	89.8475	3524	86.5488	3524	87.4501
		3523	92.5808	3523	86.8279	3523	91.9826	3523	89.8016	3523	86.486	3523	87.3891
		3522	92.5277	3522	86.7634	3522	91.9324	3522	89.7562	3522	86.4239	3522	87.3287
		3521	92.475	3521	86.7008	3521	91.8826	3521	89.7116	3521	86.3626	3521	87.2689
		3520	92.4228	3520	86.64	3520	91.8334	3520	89.6676	3520	86.3022	3520	87.2097
		3519	92.3713	3519	86.581	3519	91.7848	3519	89.6243	3519	86.2428	3519	87.1514
		3518	92.3203	3518	86.5235	3518	91.7366	3518	89.5817	3518	86.1844	3518	87.0938
		3517	92.2701	3517	86.4677	3517	91.6891	3517	89.5399	3517	86.1271	3517	87.0371
		3516	92.2206	3516	86.4133	3516	91.6422	3516	89.4989	3516	86.0712	3516	86.9813
		3515	92.1719	3515	86.3604	3515	91.5958	3515	89.4586	3515	86.0165	3515	86.9265
		3514	92.124	3514	86.3088	3514	91.55	3514	89.4192	3514	85.9634	3514	86.8727
		3513	92.0768	3513	86.2585	3513	91.5049	3513	89.3806	3513	85.9118	3513	86.8199
		3512	92.0306	3512	86.2095	3512	91.4603	3512	89.3429	3512	85.8619	3512	86.7682
		3511	91.9851	3511	86.1616	3511	91.4164	3511	89.3061	3511	85.8137	3511	86.7177
		3510	91.9406	3510	86.1148	3510	91.3732	3510	89.2701	3510	85.7674	3510	86.6683
		3509	91.8969	3509	86.069	3509	91.3307	3509	89.235	3509	85.7229	3509	86.6201
		3508	91.8542	3508	86.0242	3508	91.2891	3508	89.2007	3508	85.6803	3508	86.5732
		3507	91.8125	3507	85.9802	3507	91.2482	3507	89.1672	3507	85.6397	3507	86.5276
		3506	91.7717	3506	85.9371	3506	91.2083	3506	89.1345	3506	85.6011	3506	86.4833
		3505	91.7321	3505	85.8949	3505	91.1693	3505	89.1026	3505	85.5645	3505	86.4404
		3504	91.6936	3504	85.8535	3504	91.1314	3504	89.0715	3504	85.5299	3504	86.3989
		3503	91.6561	3503	85.813	3503	91.0944	3503	89.0411	3503	85.4975	3503	86.3589
		3502	91.6199	3502	85.7734	3502	91.0585	3502	89.0115	3502	85.4671	3502	86.3203
		3501	91.5848	3501	85.7347	3501	91.0237	3501	88.9828	3501	85.4388	3501	86.2832
		3500	91.5509	3500	85.6969	3500	90.99	3500	88.9549	3500	85.4126	3500	86.2475
		3499	91.5182	3499	85.6601	3499	90.9575	3499	88.9278	3499	85.3885	3499	86.2132
		3498	91.4866	3498	85.6242	3498	90.9262	3498	88.9016	3498	85.3665	3498	86.1804
		3497	91.4563	3497	85.5894	3497	90.8961	3497	88.8763	3497	85.3464	3497	86.1491
		3496	91.4272	3496	85.5555	3496	90.8673	3496	88.8519	3496	85.3284	3496	86.1191
		3495	91.3993	3495	85.5227	3495	90.8398	3495	88.8284	3495	85.3123	3495	86.0906
		3494	91.3726	3494	85.491	3494	90.8137	3494	88.8059	3494	85.2981	3494	86.0635
		3493	91.3473	3493	85.4605	3493	90.789	3493	88.7843	3493	85.2857	3493	86.0378
		3492	91.3233	3492	85.4312	3492	90.7658	3492	88.7638	3492	85.2752	3492	86.0135
		3491	91.3006	3491	85.4032	3491	90.7441	3491	88.7444	3491	85.2664	3491	85.9905
		3490	91.2794	3490	85.3767	3490	90.7238	3490	88.7261	3490	85.2593	3490	85.9689
		3489	91.2596	3489	85.3517	3489	90.7051	3489	88.709	3489	85.2539	3489	85.9486
		3488	91.2413	3488	85.3282	3488	90.688	3488	88.6933	3488	85.2501	3488	85.9296
		3487	91.2244	3487	85.3064	3487	90.6723	3487	88.6789	3487	85.2478	3487	85.9118
		3486	91.2091	3486	85.2863	3486	90.6582	3486	88.6661	3486	85.247	3486	85.8952
		3485	91.1952	3485	85.268	3485	90.6457	3485	88.6548	3485	85.2477	3485	85.8798
		3484	91.1829	3484	85.2516	3484	90.6348	3484	88.6452	3484	85.2498	3484	85.8655
		3483	91.1721	3483	85.2371	3483	90.6255	3483	88.6374	3483	85.2532	3483	85.8524
		3482	91.1629	3482	85.2245	3482	90.6178	3482	88.6314	3482	85.258	3482	85.8404
		3481	91.1554	3481	85.2139	3481	90.6118	3481	88.6272	3481	85.2642	3481	85.8297
		3480	91.1495	3480	85.2054	3480	90.6075	3480	88.6251	3480	85.2716	3480	85.8202
		3479	91.1454	3479	85.199	3479	90.6049	3479	88.6249	3479	85.2804	3479	85.8119
		3478	91.143	3478	85.1948	3478	90.604	3478	88.6267	3478	85.2904	3478	85.8048
		3477	91.1424	3477	85.1929	3477	90.6048	3477	88.6307	3477	85.3018	3477	85.799
		3476	91.1438	3476	85.1933	3476	90.6074	3476	88.6368	3476	85.3144	3476	85.7946
		3475	91.147	3475	85.1961	3475	90.6117	3475	88.6452	3475	85.3283	3475	85.7915
		3474	91.1521	3474	85.2013	3474	90.6177	3474	88.6558	3474	85.3435	3474	85.7897
		3473	91.1592	3473	85.209	3473	90.6255	3473	88.6687	3473	85.3601	3473	85.7893
		3472	91.1683	3472	85.2192	3472	90.635	3472	88.6839	3472	85.3779	3472	85.7903
		3471	91.1794	3471	85.2319	3471	90.6463	3471	88.7015	3471	85.3971	3471	85.7928
		3470	91.1924	3470	85.247	3470	90.6594	3470	88.7214	3470	85.4177	3470	85.7968
		3469	91.2075	3469	85.2646	3469	90.6742	3469	88.7437	3469	85.4396	3469	85.8025
		3468	91.2247	3468	85.2847	3468	90.6909	3468	88.7682	3468	85.463	3468	85.8097
		3467	91.2438	3467	85.3072	3467	90.7094	3467	88.7949	3467	85.4878	3467	85.8188
		3466	91.265	3466	85.3323	3466	90.7298	3466	88.8238	3466	85.514	3466	85.8296
		3465	91.2883	3465	85.3598	3465	90.7521	3465	88.8549	3465	85.5418	3465	85.8424
		3464	91.3135	3464	85.3897	3464	90.7763	3464	88.8882	3464	85.5711	3464	85.8571
		3463	91.3408	3463	85.422	3463	90.8024	3463	88.9235	3463	85.6019	3463	85.8737
		3462	91.3701	3462	85.4567	3462	90.8304	3462	88.9609	3462	85.6343	3462	85.8924
		3461	91.4012	3461	85.4938	3461	90.8603	3461	89.0002	3461	85.6683	3461	85.9132
		3460	91.4343	3460	85.5332	3460	90.892	3460	89.0416	3460	85.7038	3460	85.936
		3459	91.4691	3459	85.575	3459	90.9255	3459	89.0848	3459	85.741	3459	85.961
		3458	91.5056	3458	85.6189	3458	90.9608	3458	89.1299	3458	85.7798	3458	85.9881
		3457	91.5437	3457	85.665	3457	90.998	3457	89.1768	3457	85.8202	3457	86.0175
		3456	91.5834	3456	85.7132	3456	91.037	3456	89.2254	3456	85.8624	3456	86.0491
		3455	91.6246	3455	85.7635	3455	91.0777	3455	89.2756	3455	85.9062	3455	86.0829
		3454	91.6671	3454	85.8159	3454	91.1202	3454	89.3273	3454	85.9517	3454	86.119
		3453	91.7109	3453	85.8702	3453	91.1645	3453	89.3805	3453	85.999	3453	86.1574
		3452	91.7558	3452	85.9264	3452	91.2104	3452	89.4351	3452	86.048	3452	86.1981
		3451	91.8019	3451	85.9844	3451	91.2581	3451	89.491	3451	86.0987	3451	86.241
		3450	91.849	3450	86.0442	3450	91.3073	3450	89.5481	3450	86.151	3450	86.2861
		3449	91.897	3449	86.1057	3449	91.3581	3449	89.6064	3449	86.205	3449	86.3332
		3448	91.9458	3448	86.1688	3448	91.4104	3448	89.6657	3448	86.2605	3448	86.3824
		3447	91.9953	3447	86.2334	3447	91.4641	3447	89.726	3447	86.3175	3447	86.4335
		3446	92.0455	3446	86.2996	3446	91.5191	3446	89.7873	3446	86.376	3446	86.4865
		3445	92.0961	3445	86.3671	3445	91.5754	3445	89.8494	3445	86.4359	3445	86.5413
		3444	92.1471	3444	86.4359	3444	91.633	3444	89.9124	3444	86.497	3444	86.5977
		3443	92.1984	3443	86.5059	3443	91.6917	3443	89.976	3443	86.5595	3443	86.6556
		3442	92.2499	3442	86.5771	3442	91.7514	3442	90.0402	3442	86.6232	3442	86.715
		3441	92.3015	3441	86.6494	3441	91.8122	3441	90.1049	3441	86.688	3441	86.7757
		3440	92.3532	3440	86.7226	3440	91.874	3440	90.1701	3440	86.7539	3440	86.8376
		3439	92.4048	3439	86.7968	3439	91.9366	3439	90.2357	3439	86.8208	3439	86.9006
		3438	92.4562	3438	86.8717	3438	92	3438	90.3015	3438	86.8887	3438	86.9645
		3437	92.5075	3437	86.9473	3437	92.0641	3437	90.3677	3437	86.9574	3437	87.0293
		3436	92.5586	3436	87.0236	3436	92.1289	3436	90.434	3436	87.0269	3436	87.0947
		3435	92.6094	3435	87.1004	3435	92.1942	3435	90.5004	3435	87.0971	3435	87.1606
		3434	92.6599	3434	87.1776	3434	92.26	3434	90.5669	3434	87.1678	3434	87.2268
		3433	92.71	3433	87.2553	3433	92.3261	3433	90.6335	3433	87.2391	3433	87.2933
		3432	92.7597	3432	87.3332	3432	92.3926	3432	90.7	3432	87.3107	3432	87.3599
		3431	92.809	3431	87.4114	3431	92.4593	3431	90.7665	3431	87.3826	3431	87.4264
		3430	92.8579	3430	87.4899	3430	92.5261	3430	90.8328	3430	87.4548	3430	87.4929
		3429	92.9064	3429	87.5684	3429	92.593	3429	90.899	3429	87.5272	3429	87.5591
		3428	92.9544	3428	87.647	3428	92.66	3428	90.9649	3428	87.5998	3428	87.6251
		3427	93.0021	3427	87.7256	3427	92.7269	3427	91.0305	3427	87.6726	3427	87.6907
		3426	93.0493	3426	87.804	3426	92.7938	3426	91.0958	3426	87.7454	3426	87.7559
		3425	93.0962	3425	87.8823	3425	92.8604	3425	91.1608	3425	87.8182	3425	87.8206
		3424	93.1427	3424	87.9602	3424	92.9269	3424	91.2254	3424	87.8911	3424	87.8847
		3423	93.189	3423	88.0378	3423	92.9931	3423	91.2896	3423	87.9639	3423	87.9483
		3422	93.235	3422	88.1149	3422	93.059	3422	91.3534	3422	88.0365	3422	88.0112
		3421	93.2808	3421	88.1915	3421	93.1245	3421	91.4167	3421	88.1089	3421	88.0734
		3420	93.3264	3420	88.2675	3420	93.1895	3420	91.4797	3420	88.1811	3420	88.1349
		3419	93.372	3419	88.3428	3419	93.2541	3419	91.5422	3419	88.2529	3419	88.1956
		3418	93.4175	3418	88.4174	3418	93.3182	3418	91.6042	3418	88.3243	3418	88.2557
		3417	93.463	3417	88.4912	3417	93.3818	3417	91.6658	3417	88.3952	3417	88.315
		3416	93.5085	3416	88.5642	3416	93.4448	3416	91.7269	3416	88.4657	3416	88.3736
		3415	93.5542	3415	88.6363	3415	93.5072	3415	91.7875	3415	88.5357	3415	88.4315
		3414	93.6	3414	88.7074	3414	93.569	3414	91.8477	3414	88.6052	3414	88.4887
		3413	93.6459	3413	88.7775	3413	93.6302	3413	91.9074	3413	88.6742	3413	88.5453
		3412	93.692	3412	88.8465	3412	93.6907	3412	91.9667	3412	88.7426	3412	88.6014
		3411	93.7384	3411	88.9144	3411	93.7505	3411	92.0257	3411	88.8103	3411	88.6568
		3410	93.7849	3410	88.9811	3410	93.8096	3410	92.0843	3410	88.8775	3410	88.7117
		3409	93.8318	3409	89.0465	3409	93.868	3409	92.1425	3409	88.944	3409	88.7662
		3408	93.8788	3408	89.1108	3408	93.9257	3408	92.2006	3408	89.0098	3408	88.8203
		3407	93.9262	3407	89.1739	3407	93.9827	3407	92.2584	3407	89.0749	3407	88.8739
		3406	93.9738	3406	89.2357	3406	94.0389	3406	92.316	3406	89.1394	3406	88.9272
		3405	94.0216	3405	89.2964	3405	94.0944	3405	92.3734	3405	89.2032	3405	88.9802
		3404	94.0697	3404	89.3558	3404	94.1492	3404	92.4306	3404	89.2664	3404	89.033
		3403	94.118	3403	89.4142	3403	94.2033	3403	92.4878	3403	89.329	3403	89.0856
		3402	94.1664	3402	89.4714	3402	94.2567	3402	92.5448	3402	89.3911	3402	89.1381
		3401	94.215	3401	89.5276	3401	94.3095	3401	92.6017	3401	89.4527	3401	89.1905
		3400	94.2637	3400	89.5827	3400	94.3615	3400	92.6586	3400	89.5139	3400	89.2428
		3399	94.3124	3399	89.6367	3399	94.4129	3399	92.7154	3399	89.5747	3399	89.2952
		3398	94.3612	3398	89.6899	3398	94.4636	3398	92.7721	3398	89.6353	3398	89.3475
		3397	94.4098	3397	89.7421	3397	94.5137	3397	92.8289	3397	89.6957	3397	89.4
		3396	94.4583	3396	89.7935	3396	94.5632	3396	92.8857	3396	89.7559	3396	89.4526
		3395	94.5067	3395	89.8441	3395	94.612	3395	92.9424	3395	89.816	3395	89.5053
		3394	94.5548	3394	89.894	3394	94.6603	3394	92.9992	3394	89.8761	3394	89.5582
		3393	94.6026	3393	89.9433	3393	94.708	3393	93.0559	3393	89.9362	3393	89.6112
		3392	94.6501	3392	89.992	3392	94.7551	3392	93.1126	3392	89.9964	3392	89.6644
		3391	94.6972	3391	90.0402	3391	94.8018	3391	93.1692	3391	90.0567	3391	89.7178
		3390	94.7437	3390	90.0881	3390	94.848	3390	93.2257	3390	90.1172	3390	89.7715
		3389	94.7898	3389	90.1357	3389	94.8937	3389	93.282	3389	90.178	3389	89.8254
		3388	94.8352	3388	90.183	3388	94.939	3388	93.3383	3388	90.2391	3388	89.8795
		3387	94.8799	3387	90.2302	3387	94.9838	3387	93.3942	3387	90.3006	3387	89.9339
		3386	94.9239	3386	90.2772	3386	95.0283	3386	93.45	3386	90.3625	3386	89.9886
		3385	94.9671	3385	90.3242	3385	95.0722	3385	93.5055	3385	90.4248	3385	90.0436
		3384	95.0094	3384	90.3713	3384	95.1158	3384	93.5607	3384	90.4876	3384	90.0988
		3383	95.0508	3383	90.4184	3383	95.1589	3383	93.6155	3383	90.5508	3383	90.1544
		3382	95.0913	3382	90.4656	3382	95.2016	3382	93.67	3382	90.6145	3382	90.2102
		3381	95.1308	3381	90.5131	3381	95.2439	3381	93.7241	3381	90.6787	3381	90.2664
		3380	95.1694	3380	90.5607	3380	95.2858	3380	93.7778	3380	90.7433	3380	90.3228
		3379	95.2069	3379	90.6087	3379	95.3272	3379	93.831	3379	90.8084	3379	90.3796
		3378	95.2433	3378	90.657	3378	95.3682	3378	93.8836	3378	90.8739	3378	90.4366
		3377	95.2788	3377	90.7057	3377	95.4087	3377	93.9358	3377	90.9399	3377	90.494
		3376	95.3132	3376	90.7548	3376	95.4488	3376	93.9873	3376	91.0063	3376	90.5516
		3375	95.3465	3375	90.8043	3375	95.4884	3375	94.0382	3375	91.073	3375	90.6095
		3374	95.3789	3374	90.8542	3374	95.5275	3374	94.0885	3374	91.14	3374	90.6676
		3373	95.4102	3373	90.9047	3373	95.5661	3373	94.1381	3373	91.2074	3373	90.726
		3372	95.4405	3372	90.9556	3372	95.6042	3372	94.1871	3372	91.275	3372	90.7847
		3371	95.4698	3371	91.0069	3371	95.6416	3371	94.2355	3371	91.3429	3371	90.8435
		3370	95.4982	3370	91.0588	3370	95.6785	3370	94.2832	3370	91.4109	3370	90.9026
		3369	95.5257	3369	91.1112	3369	95.7147	3369	94.3302	3369	91.479	3369	90.9618
		3368	95.5523	3368	91.164	3368	95.7503	3368	94.3766	3368	91.5471	3368	91.0211
		3367	95.5781	3367	91.2173	3367	95.7852	3367	94.4223	3367	91.6152	3367	91.0805
		3366	95.6031	3366	91.2711	3366	95.8194	3366	94.4674	3366	91.6832	3366	91.14
		3365	95.6274	3365	91.3252	3365	95.8528	3365	94.5118	3365	91.7509	3365	91.1995
		3364	95.651	3364	91.3798	3364	95.8855	3364	94.5556	3364	91.8184	3364	91.2589
		3363	95.6741	3363	91.4347	3363	95.9173	3363	94.5987	3363	91.8856	3363	91.3183
		3362	95.6966	3362	91.4899	3362	95.9484	3362	94.6411	3362	91.9524	3362	91.3776
		3361	95.7186	3361	91.5455	3361	95.9788	3361	94.683	3361	92.0187	3361	91.4367
		3360	95.7403	3360	91.6014	3360	96.0082	3360	94.7242	3360	92.0844	3360	91.4957
		3359	95.7615	3359	91.6575	3359	96.0369	3359	94.7649	3359	92.1495	3359	91.5543
		3358	95.7824	3358	91.7139	3358	96.0647	3358	94.805	3358	92.2139	3358	91.6127
		3357	95.803	3357	91.7705	3357	96.0917	3357	94.8445	3357	92.2775	3357	91.6706
		3356	95.8234	3356	91.8273	3356	96.1179	3356	94.8835	3356	92.3401	3356	91.7282
		3355	95.8435	3355	91.8841	3355	96.1432	3355	94.9219	3355	92.4018	3355	91.7853
		3354	95.8635	3354	91.9411	3354	96.1678	3354	94.9598	3354	92.4625	3354	91.8418
		3353	95.8833	3353	91.998	3353	96.1916	3353	94.9972	3353	92.5221	3353	91.8978
		3352	95.903	3352	92.0549	3352	96.2146	3352	95.0342	3352	92.5807	3352	91.9532
		3351	95.9226	3351	92.1117	3351	96.237	3351	95.0706	3351	92.6382	3351	92.0079
		3350	95.9422	3350	92.1684	3350	96.2586	3350	95.1066	3350	92.6946	3350	92.0618
		3349	95.9618	3349	92.2249	3349	96.2796	3349	95.142	3349	92.7499	3349	92.1149
		3348	95.9815	3348	92.2811	3348	96.3	3348	95.1771	3348	92.8042	3348	92.1673
		3347	96.0012	3347	92.3372	3347	96.3199	3347	95.2116	3347	92.8574	3347	92.2187
		3346	96.0209	3346	92.3929	3346	96.3393	3346	95.2457	3346	92.9095	3346	92.2693
		3345	96.0407	3345	92.4483	3345	96.3582	3345	95.2794	3345	92.9606	3345	92.3188
		3344	96.0605	3344	92.5034	3344	96.3768	3344	95.3127	3344	93.0108	3344	92.3675
		3343	96.0803	3343	92.558	3343	96.3951	3343	95.3456	3343	93.06	3343	92.4151
		3342	96.1002	3342	92.6122	3342	96.413	3342	95.3781	3342	93.1082	3342	92.4617
		3341	96.1201	3341	92.6658	3341	96.4308	3341	95.4103	3341	93.1557	3341	92.5073
		3340	96.14	3340	92.7189	3340	96.4484	3340	95.4421	3340	93.2024	3340	92.5519
		3339	96.1599	3339	92.7713	3339	96.4659	3339	95.4735	3339	93.2484	3339	92.5954
		3338	96.1799	3338	92.823	3338	96.4834	3338	95.5046	3338	93.2939	3338	92.6379
		3337	96.1998	3337	92.874	3337	96.5008	3337	95.5354	3337	93.3388	3337	92.6794
		3336	96.2198	3336	92.9242	3336	96.5183	3336	95.5659	3336	93.3834	3336	92.7199
		3335	96.2398	3335	92.9737	3335	96.5359	3335	95.5961	3335	93.4276	3335	92.7594
		3334	96.2597	3334	93.0224	3334	96.5536	3334	95.626	3334	93.4716	3334	92.798
		3333	96.2797	3333	93.0702	3333	96.5714	3333	95.6557	3333	93.5155	3333	92.8357
		3332	96.2996	3332	93.1172	3332	96.5895	3332	95.6852	3332	93.5592	3332	92.8726
		3331	96.3194	3331	93.1633	3331	96.6078	3331	95.7145	3331	93.6028	3331	92.9086
		3330	96.3393	3330	93.2086	3330	96.6263	3330	95.7435	3330	93.6464	3330	92.9439
		3329	96.359	3329	93.2529	3329	96.6451	3329	95.7724	3329	93.69	3329	92.9784
		3328	96.3786	3328	93.2963	3328	96.6642	3328	95.8011	3328	93.7337	3328	93.0122
		3327	96.3982	3327	93.3388	3327	96.6836	3327	95.8296	3327	93.7775	3327	93.0454
		3326	96.4176	3326	93.3803	3326	96.7032	3326	95.858	3326	93.8216	3326	93.078
		3325	96.4369	3325	93.4209	3325	96.723	3325	95.8863	3325	93.866	3325	93.1101
		3324	96.4562	3324	93.4606	3324	96.7431	3324	95.9145	3324	93.9107	3324	93.1417
		3323	96.4753	3323	93.4995	3323	96.7634	3323	95.9427	3323	93.9558	3323	93.1729
		3322	96.4944	3322	93.5375	3322	96.7838	3322	95.9707	3322	94.0014	3322	93.2037
		3321	96.5134	3321	93.5748	3321	96.8043	3321	95.9988	3321	94.0475	3321	93.2341
		3320	96.5323	3320	93.6114	3320	96.825	3320	96.0268	3320	94.094	3320	93.2643
		3319	96.5511	3319	93.6474	3319	96.8457	3319	96.0547	3319	94.141	3319	93.2943
		3318	96.5697	3318	93.6828	3318	96.8665	3318	96.0827	3318	94.1883	3318	93.3241
		3317	96.5882	3317	93.7177	3317	96.8872	3317	96.1106	3317	94.2361	3317	93.3538
		3316	96.6066	3316	93.7521	3316	96.9079	3316	96.1384	3316	94.2842	3316	93.3833
		3315	96.6248	3315	93.7862	3315	96.9285	3315	96.1663	3315	94.3327	3315	93.4128
		3314	96.6428	3314	93.8199	3314	96.9489	3314	96.1941	3314	94.3814	3314	93.4422
		3313	96.6607	3313	93.8533	3313	96.9691	3313	96.2218	3313	94.4303	3313	93.4716
		3312	96.6783	3312	93.8864	3312	96.9891	3312	96.2494	3312	94.4794	3312	93.501
		3311	96.6958	3311	93.9194	3311	97.0087	3311	96.2769	3311	94.5287	3311	93.5303
		3310	96.7131	3310	93.9522	3310	97.028	3310	96.3043	3310	94.578	3310	93.5597
		3309	96.7302	3309	93.985	3309	97.0468	3309	96.3315	3309	94.6273	3309	93.5891
		3308	96.7472	3308	94.0178	3308	97.0652	3308	96.3585	3308	94.6765	3308	93.6184
		3307	96.764	3307	94.0507	3307	97.083	3307	96.3854	3307	94.7255	3307	93.6478
		3306	96.7806	3306	94.0837	3306	97.1004	3306	96.4119	3306	94.7741	3306	93.6772
		3305	96.7969	3305	94.1169	3305	97.1172	3305	96.4382	3305	94.8222	3305	93.7066
		3304	96.8131	3304	94.1502	3304	97.1334	3304	96.4641	3304	94.8697	3304	93.736
		3303	96.8291	3303	94.1839	3303	97.1491	3303	96.4896	3303	94.9164	3303	93.7654
		3302	96.8449	3302	94.2177	3302	97.1642	3302	96.5147	3302	94.9623	3302	93.7947
		3301	96.8605	3301	94.2518	3301	97.1788	3301	96.5393	3301	95.0072	3301	93.8239
		3300	96.8758	3300	94.286	3300	97.1929	3300	96.5635	3300	95.0511	3300	93.8531
		3299	96.8909	3299	94.3205	3299	97.2064	3299	96.5872	3299	95.0937	3299	93.8821
		3298	96.9059	3298	94.3551	3298	97.2194	3298	96.6103	3298	95.1352	3298	93.9109
		3297	96.9207	3297	94.39	3297	97.2319	3297	96.6329	3297	95.1754	3297	93.9396
		3296	96.9353	3296	94.425	3296	97.2439	3296	96.655	3296	95.2142	3296	93.9681
		3295	96.9498	3295	94.4601	3295	97.2555	3295	96.6764	3295	95.2516	3295	93.9965
		3294	96.9641	3294	94.4954	3294	97.2666	3294	96.6973	3294	95.2875	3294	94.0246
		3293	96.9783	3293	94.5308	3293	97.2774	3293	96.7175	3293	95.3218	3293	94.0526
		3292	96.9924	3292	94.5662	3292	97.2878	3292	96.7371	3292	95.3544	3292	94.0803
		3291	97.0064	3291	94.6016	3291	97.2979	3291	96.7561	3291	95.3854	3291	94.1078
		3290	97.0202	3290	94.637	3290	97.3078	3290	96.7744	3290	95.4146	3290	94.135
		3289	97.034	3289	94.6722	3289	97.3175	3289	96.7922	3289	95.4422	3289	94.1621
		3288	97.0476	3288	94.7072	3288	97.327	3288	96.8094	3288	95.468	3288	94.1889
		3287	97.0612	3287	94.7419	3287	97.3364	3287	96.8261	3287	95.4921	3287	94.2154
		3286	97.0747	3286	94.7763	3286	97.3458	3286	96.8423	3286	95.5145	3286	94.2417
		3285	97.0882	3285	94.8101	3285	97.3552	3285	96.858	3285	95.5354	3285	94.2678
		3284	97.1017	3284	94.8434	3284	97.3646	3284	96.8733	3284	95.5547	3284	94.2938
		3283	97.1152	3283	94.8761	3283	97.3741	3283	96.8882	3283	95.5726	3283	94.3195
		3282	97.1287	3282	94.9082	3282	97.3837	3282	96.9027	3282	95.5892	3282	94.3452
		3281	97.1423	3281	94.9396	3281	97.3935	3281	96.9169	3281	95.6046	3281	94.3707
		3280	97.156	3280	94.9703	3280	97.4035	3280	96.9308	3280	95.6187	3280	94.3963
		3279	97.1698	3279	95.0003	3279	97.4137	3279	96.9445	3279	95.6318	3279	94.4218
		3278	97.1838	3278	95.0294	3278	97.4242	3278	96.958	3278	95.6439	3278	94.4473
		3277	97.1979	3277	95.0577	3277	97.4351	3277	96.9713	3277	95.6552	3277	94.4729
		3276	97.2122	3276	95.0851	3276	97.4463	3276	96.9846	3276	95.6658	3276	94.4985
		3275	97.2267	3275	95.1116	3275	97.458	3275	96.9978	3275	95.6757	3275	94.5243
		3274	97.2415	3274	95.1371	3274	97.4701	3274	97.0111	3274	95.6852	3274	94.5501
		3273	97.2566	3273	95.1616	3273	97.4826	3273	97.0244	3273	95.6945	3273	94.5762
		3272	97.272	3272	95.1852	3272	97.4957	3272	97.0379	3272	95.7036	3272	94.6024
		3271	97.2876	3271	95.2078	3271	97.5092	3271	97.0515	3271	95.7128	3271	94.6289
		3270	97.3037	3270	95.2296	3270	97.5233	3270	97.0653	3270	95.7222	3270	94.6557
		3269	97.3201	3269	95.2505	3269	97.5379	3269	97.0794	3269	95.7319	3269	94.6828
		3268	97.337	3268	95.2707	3268	97.553	3268	97.0938	3268	95.7422	3268	94.7104
		3267	97.3542	3267	95.2902	3267	97.5686	3267	97.1085	3267	95.7531	3267	94.7383
		3266	97.3718	3266	95.3091	3266	97.5848	3266	97.1235	3266	95.7648	3266	94.7668
		3265	97.3899	3265	95.3274	3265	97.6014	3265	97.1389	3265	95.7773	3265	94.7957
		3264	97.4084	3264	95.3454	3264	97.6186	3264	97.1547	3264	95.7908	3264	94.8251
		3263	97.4272	3263	95.363	3263	97.6363	3263	97.171	3263	95.8054	3263	94.8551
		3262	97.4465	3262	95.3804	3262	97.6544	3262	97.1877	3262	95.8211	3262	94.8856
		3261	97.4661	3261	95.3976	3261	97.6731	3261	97.205	3261	95.838	3261	94.9166
		3260	97.4862	3260	95.4147	3260	97.6921	3260	97.2227	3260	95.8563	3260	94.9481
		3259	97.5065	3259	95.4317	3259	97.7115	3259	97.241	3259	95.876	3259	94.9801
		3258	97.5273	3258	95.449	3258	97.7313	3258	97.2598	3258	95.8972	3258	95.0127
		3257	97.5483	3257	95.4665	3257	97.7515	3257	97.2792	3257	95.9199	3257	95.0458
		3256	97.5696	3256	95.4844	3256	97.7719	3256	97.299	3256	95.9442	3256	95.0794
		3255	97.5912	3255	95.503	3255	97.7926	3255	97.3193	3255	95.9701	3255	95.1136
		3254	97.613	3254	95.5222	3254	97.8135	3254	97.3402	3254	95.9975	3254	95.1482
		3253	97.635	3253	95.5423	3253	97.8346	3253	97.3615	3253	96.0266	3253	95.1834
		3252	97.6572	3252	95.5634	3252	97.8559	3252	97.3833	3252	96.0573	3252	95.219
		3251	97.6795	3251	95.5855	3251	97.8773	3251	97.4057	3251	96.0895	3251	95.2551
		3250	97.7019	3250	95.6088	3250	97.8988	3250	97.4285	3250	96.1231	3250	95.2916
		3249	97.7245	3249	95.6333	3249	97.9204	3249	97.4518	3249	96.1582	3249	95.3284
		3248	97.747	3248	95.6591	3248	97.942	3248	97.4757	3248	96.1946	3248	95.3655
		3247	97.7696	3247	95.6863	3247	97.9636	3247	97.4999	3247	96.2323	3247	95.403
		3246	97.7921	3246	95.7149	3246	97.9852	3246	97.5247	3246	96.2711	3246	95.4406
		3245	97.8145	3245	95.745	3245	98.0068	3245	97.5499	3245	96.311	3245	95.4785
		3244	97.8369	3244	95.7766	3244	98.0283	3244	97.5755	3244	96.3518	3244	95.5166
		3243	97.8591	3243	95.8099	3243	98.0498	3243	97.6015	3243	96.3935	3243	95.5549
		3242	97.8811	3242	95.8448	3242	98.071	3242	97.6279	3242	96.436	3242	95.5933
		3241	97.9029	3241	95.8815	3241	98.0922	3241	97.6547	3241	96.4791	3241	95.6319
		3240	97.9245	3240	95.9197	3240	98.1131	3240	97.6818	3240	96.5226	3240	95.6706
		3239	97.9459	3239	95.9597	3239	98.1338	3239	97.7093	3239	96.5665	3239	95.7094
		3238	97.967	3238	96.0012	3238	98.1543	3238	97.737	3238	96.6106	3238	95.7483
		3237	97.9879	3237	96.0443	3237	98.1745	3237	97.7651	3237	96.6546	3237	95.7872
		3236	98.0084	3236	96.0889	3236	98.1945	3236	97.7934	3236	96.6986	3236	95.8262
		3235	98.0286	3235	96.1349	3235	98.2141	3235	97.8221	3235	96.7423	3235	95.8651
		3234	98.0485	3234	96.1821	3234	98.2335	3234	97.8509	3234	96.7857	3234	95.904
		3233	98.0679	3233	96.2306	3233	98.2525	3233	97.8801	3233	96.8286	3233	95.9429
		3232	98.0871	3232	96.2802	3232	98.2713	3232	97.9094	3232	96.8709	3232	95.9818
		3231	98.1058	3231	96.3308	3231	98.2897	3231	97.9389	3231	96.9126	3231	96.0207
		3230	98.1242	3230	96.3824	3230	98.3078	3230	97.9686	3230	96.9536	3230	96.0597
		3229	98.1423	3229	96.4348	3229	98.3256	3229	97.9984	3229	96.9939	3229	96.0986
		3228	98.1599	3228	96.4879	3228	98.3431	3228	98.0283	3228	97.0334	3228	96.1376
		3227	98.1773	3227	96.5416	3227	98.3603	3227	98.0583	3227	97.0721	3227	96.1768
		3226	98.1944	3226	96.5957	3226	98.3773	3226	98.0883	3226	97.11	3226	96.216
		3225	98.2112	3225	96.6501	3225	98.3939	3225	98.1182	3225	97.1469	3225	96.2553
		3224	98.2277	3224	96.7047	3224	98.4103	3224	98.1482	3224	97.183	3224	96.2948
		3223	98.2441	3223	96.7592	3223	98.4266	3223	98.1781	3223	97.2181	3223	96.3344
		3222	98.2602	3222	96.8136	3222	98.4426	3222	98.2079	3222	97.2523	3222	96.3741
		3221	98.2762	3221	96.8678	3221	98.4584	3221	98.2375	3221	97.2856	3221	96.414
		3220	98.292	3220	96.9215	3220	98.4741	3220	98.267	3220	97.318	3220	96.4541
		3219	98.3077	3219	96.9748	3219	98.4896	3219	98.2962	3219	97.3495	3219	96.4943
		3218	98.3233	3218	97.0275	3218	98.505	3218	98.3252	3218	97.3802	3218	96.5347
		3217	98.3389	3217	97.0796	3217	98.5204	3217	98.3538	3217	97.4101	3217	96.5754
		3216	98.3544	3216	97.1308	3216	98.5356	3216	98.3821	3216	97.4394	3216	96.6162
		3215	98.37	3215	97.1813	3215	98.5507	3215	98.41	3215	97.468	3215	96.6572
		3214	98.3857	3214	97.2308	3214	98.5658	3214	98.4374	3214	97.496	3214	96.6985
		3213	98.4015	3213	97.2793	3213	98.5808	3213	98.4644	3213	97.5235	3213	96.7399
		3212	98.4175	3212	97.3267	3212	98.5957	3212	98.4908	3212	97.5505	3212	96.7816
		3211	98.4336	3211	97.3729	3211	98.6106	3211	98.5167	3211	97.5771	3211	96.8234
		3210	98.4498	3210	97.418	3210	98.6255	3210	98.542	3210	97.6034	3210	96.8653
		3209	98.4662	3209	97.4618	3209	98.6403	3209	98.5666	3209	97.6294	3209	96.9073
		3208	98.4828	3208	97.5044	3208	98.6551	3208	98.5907	3208	97.6552	3208	96.9493
		3207	98.4995	3207	97.5457	3207	98.6699	3207	98.6141	3207	97.6808	3207	96.9914
		3206	98.5164	3206	97.5858	3206	98.6846	3206	98.6368	3206	97.7064	3206	97.0334
		3205	98.5334	3205	97.6247	3205	98.6993	3205	98.6588	3205	97.732	3205	97.0753
		3204	98.5506	3204	97.6623	3204	98.714	3204	98.6801	3204	97.7576	3204	97.1171
		3203	98.568	3203	97.6987	3203	98.7287	3203	98.7007	3203	97.7834	3203	97.1588
		3202	98.5854	3202	97.7339	3202	98.7433	3202	98.7206	3202	97.8094	3202	97.2002
		3201	98.6031	3201	97.768	3201	98.7578	3201	98.7397	3201	97.8357	3201	97.2414
		3200	98.6209	3200	97.801	3200	98.7722	3200	98.758	3200	97.8622	3200	97.2823
		3199	98.6388	3199	97.8328	3199	98.7866	3199	98.7756	3199	97.8891	3199	97.3228
		3198	98.6567	3198	97.8635	3198	98.8008	3198	98.7925	3198	97.9163	3198	97.363
		3197	98.6748	3197	97.8932	3197	98.8151	3197	98.8085	3197	97.9439	3197	97.4027
		3196	98.6928	3196	97.9219	3196	98.8293	3196	98.8238	3196	97.9718	3196	97.4419
		3195	98.7108	3195	97.9497	3195	98.8434	3195	98.8383	3195	98.0001	3195	97.4805
		3194	98.7288	3194	97.9766	3194	98.8575	3194	98.8522	3194	98.0287	3194	97.5186
		3193	98.7468	3193	98.0027	3193	98.8715	3193	98.8653	3193	98.0576	3193	97.5561
		3192	98.7646	3192	98.028	3192	98.8855	3192	98.8778	3192	98.0868	3192	97.5929
		3191	98.7823	3191	98.0527	3191	98.8994	3191	98.8898	3191	98.1162	3191	97.629
		3190	98.7998	3190	98.0767	3190	98.9133	3190	98.9011	3190	98.1458	3190	97.6645
		3189	98.8171	3189	98.1	3189	98.9271	3189	98.9119	3189	98.1755	3189	97.6992
		3188	98.8343	3188	98.1228	3188	98.9408	3188	98.9221	3188	98.2054	3188	97.7332
		3187	98.8513	3187	98.1449	3187	98.9545	3187	98.9318	3187	98.2353	3187	97.7665
		3186	98.868	3186	98.1666	3186	98.9681	3186	98.9411	3186	98.2652	3186	97.7991
		3185	98.8844	3185	98.1877	3185	98.9815	3185	98.9499	3185	98.295	3185	97.831
		3184	98.9005	3184	98.2083	3184	98.9949	3184	98.9583	3184	98.3246	3184	97.8622
		3183	98.9162	3183	98.2285	3183	99.0082	3183	98.9664	3183	98.354	3183	97.8927
		3182	98.9316	3182	98.2484	3182	99.0214	3182	98.9742	3182	98.3832	3182	97.9226
		3181	98.9465	3181	98.2678	3181	99.0345	3181	98.9818	3181	98.412	3181	97.9517
		3180	98.961	3180	98.287	3180	99.0476	3180	98.9892	3180	98.4405	3180	97.9803
		3179	98.975	3179	98.3059	3179	99.0607	3179	98.9965	3179	98.4686	3179	98.0082
		3178	98.9886	3178	98.3246	3178	99.0736	3178	99.0038	3178	98.4964	3178	98.0356
		3177	99.0016	3177	98.3431	3177	99.0865	3177	99.0112	3177	98.5237	3177	98.0625
		3176	99.0142	3176	98.3613	3176	99.0993	3176	99.0186	3176	98.5506	3176	98.0889
		3175	99.0264	3175	98.3794	3175	99.1119	3175	99.0261	3175	98.5771	3175	98.1149
		3174	99.038	3174	98.3974	3174	99.1245	3174	99.0337	3174	98.6031	3174	98.1404
		3173	99.0492	3173	98.4151	3173	99.1369	3173	99.0414	3173	98.6286	3173	98.1657
		3172	99.0599	3172	98.4327	3172	99.1491	3172	99.0493	3172	98.6538	3172	98.1907
		3171	99.0702	3171	98.4502	3171	99.1612	3171	99.0573	3171	98.6784	3171	98.2154
		3170	99.08	3170	98.4675	3170	99.1732	3170	99.0655	3170	98.7026	3170	98.2398
		3169	99.0894	3169	98.4847	3169	99.1851	3169	99.0739	3169	98.7263	3169	98.2642
		3168	99.0985	3168	98.5019	3168	99.1967	3168	99.0825	3168	98.7497	3168	98.2883
		3167	99.1071	3167	98.5189	3167	99.2083	3167	99.0914	3167	98.7725	3167	98.3123
		3166	99.1154	3166	98.5359	3166	99.2197	3166	99.1006	3166	98.7949	3166	98.3362
		3165	99.1235	3165	98.5529	3165	99.2309	3165	99.11	3165	98.8168	3165	98.3601
		3164	99.1313	3164	98.5698	3164	99.2419	3164	99.1197	3164	98.8384	3164	98.3838
		3163	99.1389	3163	98.5866	3163	99.2527	3163	99.1296	3163	98.8595	3163	98.4075
		3162	99.1463	3162	98.6033	3162	99.2632	3162	99.1396	3162	98.8803	3162	98.4312
		3161	99.1536	3161	98.62	3161	99.2736	3161	99.1499	3161	98.9007	3161	98.4548
		3160	99.1609	3160	98.6366	3160	99.2836	3160	99.1602	3160	98.9207	3160	98.4785
		3159	99.1681	3159	98.6532	3159	99.2935	3159	99.1705	3159	98.9405	3159	98.5022
		3158	99.1754	3158	98.6697	3158	99.303	3158	99.1809	3158	98.9599	3158	98.5259
		3157	99.1826	3157	98.6861	3157	99.3124	3157	99.1911	3157	98.979	3157	98.5496
		3156	99.1899	3156	98.7026	3156	99.3215	3156	99.2014	3156	98.9978	3156	98.5733
		3155	99.1973	3155	98.719	3155	99.3303	3155	99.2115	3155	99.0165	3155	98.597
		3154	99.2048	3154	98.7354	3154	99.339	3154	99.2215	3154	99.0349	3154	98.6206
		3153	99.2124	3153	98.7518	3153	99.3475	3153	99.2314	3153	99.0532	3153	98.6443
		3152	99.2202	3152	98.7682	3152	99.3558	3152	99.2411	3152	99.0713	3152	98.6678
		3151	99.2281	3151	98.7846	3151	99.3638	3151	99.2505	3151	99.0892	3151	98.6913
		3150	99.2361	3150	98.8011	3150	99.3717	3150	99.2597	3150	99.1071	3150	98.7148
		3149	99.2444	3149	98.8175	3149	99.3794	3149	99.2686	3149	99.1247	3149	98.7382
		3148	99.2529	3148	98.8339	3148	99.3869	3148	99.2771	3148	99.1423	3148	98.7615
		3147	99.2616	3147	98.8504	3147	99.3943	3147	99.2851	3147	99.1596	3147	98.7847
		3146	99.2704	3146	98.8668	3146	99.4015	3146	99.2927	3146	99.1768	3146	98.8078
		3145	99.2795	3145	98.8833	3145	99.4085	3145	99.2997	3145	99.1937	3145	98.8308
		3144	99.2887	3144	98.8998	3144	99.4154	3144	99.3063	3144	99.2105	3144	98.8538
		3143	99.2981	3143	98.9163	3143	99.4222	3143	99.3123	3143	99.2269	3143	98.8765
		3142	99.3076	3142	98.9328	3142	99.429	3142	99.3179	3142	99.2431	3142	98.8992
		3141	99.3172	3141	98.9493	3141	99.4356	3141	99.3229	3141	99.2589	3141	98.9216
		3140	99.3269	3140	98.966	3140	99.4423	3140	99.3275	3140	99.2743	3140	98.944
		3139	99.3367	3139	98.9826	3139	99.4489	3139	99.3317	3139	99.2893	3139	98.9661
		3138	99.3465	3138	98.9993	3138	99.4554	3138	99.3355	3138	99.3039	3138	98.988
		3137	99.3563	3137	99.0161	3137	99.462	3137	99.3389	3137	99.3179	3137	99.0097
		3136	99.3662	3136	99.0329	3136	99.4685	3136	99.3421	3136	99.3313	3136	99.0311
		3135	99.376	3135	99.0498	3135	99.475	3135	99.345	3135	99.3441	3135	99.0523
		3134	99.3857	3134	99.0667	3134	99.4815	3134	99.3477	3134	99.3562	3134	99.0733
		3133	99.3953	3133	99.0838	3133	99.4881	3133	99.3503	3133	99.3677	3133	99.094
		3132	99.4047	3132	99.1009	3132	99.4946	3132	99.3527	3132	99.3784	3132	99.1145
		3131	99.414	3131	99.1182	3131	99.5012	3131	99.3552	3131	99.3884	3131	99.1346
		3130	99.4231	3130	99.1357	3130	99.5078	3130	99.3578	3130	99.3977	3130	99.1546
		3129	99.432	3129	99.1533	3129	99.5144	3129	99.3607	3129	99.4062	3129	99.1742
		3128	99.4406	3128	99.1712	3128	99.5211	3128	99.3638	3128	99.4141	3128	99.1935
		3127	99.4489	3127	99.1894	3127	99.5277	3127	99.3674	3127	99.4212	3127	99.2126
		3126	99.457	3126	99.2078	3126	99.5344	3126	99.3715	3126	99.4278	3126	99.2313
		3125	99.4648	3125	99.2265	3125	99.541	3125	99.3762	3125	99.4338	3125	99.2497
		3124	99.4723	3124	99.2455	3124	99.5476	3124	99.3816	3124	99.4394	3124	99.2678
		3123	99.4795	3123	99.2649	3123	99.5542	3123	99.3878	3123	99.4445	3123	99.2855
		3122	99.4864	3122	99.2846	3122	99.5607	3122	99.3949	3122	99.4492	3122	99.3029
		3121	99.4931	3121	99.3046	3121	99.5671	3121	99.4028	3121	99.4536	3121	99.32
		3120	99.4995	3120	99.325	3120	99.5734	3120	99.4116	3120	99.4577	3120	99.3368
		3119	99.5057	3119	99.3457	3119	99.5796	3119	99.4214	3119	99.4617	3119	99.3532
		3118	99.5117	3118	99.3667	3118	99.5857	3118	99.4322	3118	99.4657	3118	99.3693
		3117	99.5174	3117	99.3881	3117	99.5917	3117	99.444	3117	99.4696	3117	99.3851
		3116	99.5231	3116	99.4098	3116	99.5975	3116	99.4569	3116	99.4737	3116	99.4006
		3115	99.5286	3115	99.4318	3115	99.6033	3115	99.4708	3115	99.478	3115	99.4158
		3114	99.534	3114	99.4541	3114	99.609	3114	99.4858	3114	99.4826	3114	99.4307
		3113	99.5395	3113	99.4767	3113	99.6145	3113	99.5018	3113	99.4875	3113	99.4454
		3112	99.5449	3112	99.4994	3112	99.6199	3112	99.5188	3112	99.4929	3112	99.4597
		3111	99.5504	3111	99.5222	3111	99.6252	3111	99.5367	3111	99.4988	3111	99.4737
		3110	99.5559	3110	99.5452	3110	99.6303	3110	99.5555	3110	99.5053	3110	99.4875
		3109	99.5617	3109	99.5683	3109	99.6354	3109	99.575	3109	99.5125	3109	99.5011
		3108	99.5675	3108	99.5913	3108	99.6404	3108	99.5952	3108	99.5204	3108	99.5144
		3107	99.5736	3107	99.6142	3107	99.6453	3107	99.616	3107	99.5291	3107	99.5274
		3106	99.5799	3106	99.637	3106	99.6502	3106	99.6372	3106	99.5386	3106	99.5403
		3105	99.5865	3105	99.6596	3105	99.655	3105	99.6588	3105	99.5489	3105	99.553
		3104	99.5933	3104	99.682	3104	99.6599	3104	99.6806	3104	99.5601	3104	99.5656
		3103	99.6004	3103	99.704	3103	99.6648	3103	99.7026	3103	99.5723	3103	99.578
		3102	99.6078	3102	99.7257	3102	99.6697	3102	99.7245	3102	99.5853	3102	99.5903
		3101	99.6155	3101	99.747	3101	99.6748	3101	99.7464	3101	99.5992	3101	99.6025
		3100	99.6236	3100	99.7679	3100	99.6799	3100	99.768	3100	99.614	3100	99.6146
		3099	99.6319	3099	99.7883	3099	99.6851	3099	99.7892	3099	99.6297	3099	99.6266
		3098	99.6406	3098	99.8081	3098	99.6905	3098	99.8099	3098	99.6462	3098	99.6386
		3097	99.6496	3097	99.8273	3097	99.696	3097	99.8301	3097	99.6634	3097	99.6506
		3096	99.6589	3096	99.8457	3096	99.7018	3096	99.8495	3096	99.6813	3096	99.6625
		3095	99.6685	3095	99.8634	3095	99.7077	3095	99.868	3095	99.6998	3095	99.6743
		3094	99.6783	3094	99.8802	3094	99.7138	3094	99.8856	3094	99.7187	3094	99.6862
		3093	99.6884	3093	99.896	3093	99.7201	3093	99.9021	3093	99.7381	3093	99.698
		3092	99.6988	3092	99.9109	3092	99.7267	3092	99.9174	3092	99.7577	3092	99.7098
		3091	99.7093	3091	99.9247	3091	99.7336	3091	99.9315	3091	99.7775	3091	99.7215
		3090	99.7199	3090	99.9374	3090	99.7407	3090	99.9444	3090	99.7972	3090	99.7332
		3089	99.7308	3089	99.949	3089	99.748	3089	99.956	3089	99.8168	3089	99.7449
		3088	99.7416	3088	99.9595	3088	99.7556	3088	99.9662	3088	99.8362	3088	99.7565
		3087	99.7526	3087	99.9688	3087	99.7635	3087	99.9751	3087	99.8551	3087	99.7681
		3086	99.7635	3086	99.977	3086	99.7716	3086	99.9827	3086	99.8734	3086	99.7796
		3085	99.7745	3085	99.9839	3085	99.7798	3085	99.9888	3085	99.8909	3085	99.791
		3084	99.7853	3084	99.9896	3084	99.7883	3084	99.9936	3084	99.9076	3084	99.8023
		3083	99.7961	3083	99.9941	3083	99.797	3083	99.9971	3083	99.9233	3083	99.8134
		3082	99.8068	3082	99.9973	3082	99.8058	3082	99.9992	3082	99.9378	3082	99.8243
		3081	99.8173	3081	99.9993	3081	99.8147	3081	100	3081	99.951	3081	99.8349
		3080	99.8276	3080	100	3080	99.8236	3080	99.9996	3080	99.9629	3080	99.8453
		3079	99.8375	3079	99.9995	3079	99.8325	3079	99.998	3079	99.9733	3079	99.8553
		3078	99.8473	3078	99.9977	3078	99.8414	3078	99.9954	3078	99.9821	3078	99.865
		3077	99.8566	3077	99.9947	3077	99.8503	3077	99.9917	3077	99.9892	3077	99.8743
		3076	99.8657	3076	99.9906	3076	99.8589	3076	99.9871	3076	99.9946	3076	99.8831
		3075	99.8743	3075	99.9853	3075	99.8674	3075	99.9816	3075	99.9982	3075	99.8915
		3074	99.8825	3074	99.979	3074	99.8756	3074	99.9754	3074	100	3074	99.8994
		3073	99.8903	3073	99.9717	3073	99.8834	3073	99.9686	3073	99.9999	3073	99.9068
		3072	99.8976	3072	99.9634	3072	99.8908	3072	99.9611	3072	99.9979	3072	99.9136
		3071	99.9044	3071	99.9541	3071	99.8978	3071	99.9532	3071	99.994	3071	99.9197
		3070	99.9107	3070	99.944	3070	99.9042	3070	99.9448	3070	99.9883	3070	99.9253
		3069	99.9164	3069	99.9329	3069	99.9099	3069	99.936	3069	99.9808	3069	99.9301
		3068	99.9216	3068	99.9209	3068	99.915	3068	99.9269	3068	99.9715	3068	99.9343
		3067	99.9262	3067	99.908	3067	99.9192	3067	99.9175	3067	99.9605	3067	99.9376
		3066	99.9302	3066	99.8941	3066	99.9227	3066	99.9078	3066	99.9478	3066	99.9402
		3065	99.9336	3065	99.8794	3065	99.9252	3065	99.898	3065	99.9336	3065	99.942
		3064	99.9364	3064	99.8638	3064	99.9268	3064	99.8881	3064	99.9178	3064	99.9429
		3063	99.9386	3063	99.8474	3063	99.9274	3063	99.8782	3063	99.9007	3063	99.9431
		3062	99.9401	3062	99.8301	3062	99.927	3062	99.8681	3062	99.8824	3062	99.9423
		3061	99.941	3061	99.8121	3061	99.9255	3061	99.8581	3061	99.8628	3061	99.9408
		3060	99.9412	3060	99.7933	3060	99.923	3060	99.8482	3060	99.8422	3060	99.9384
		3059	99.9409	3059	99.7738	3059	99.9193	3059	99.8382	3059	99.8207	3059	99.9352
		3058	99.94	3058	99.7536	3058	99.9144	3058	99.8283	3058	99.7984	3058	99.9312
		3057	99.9384	3057	99.7327	3057	99.9084	3057	99.8184	3057	99.7755	3057	99.9263
		3056	99.9363	3056	99.7112	3056	99.9013	3056	99.8085	3056	99.752	3056	99.9207
		3055	99.9337	3055	99.689	3055	99.893	3055	99.7985	3055	99.7282	3055	99.9143
		3054	99.9304	3054	99.6661	3054	99.8836	3054	99.7885	3054	99.7041	3054	99.9071
		3053	99.9267	3053	99.6426	3053	99.873	3053	99.7784	3053	99.68	3053	99.8992
		3052	99.9224	3052	99.6184	3052	99.8614	3052	99.7682	3052	99.6559	3052	99.8905
		3051	99.9177	3051	99.5937	3051	99.8487	3051	99.7579	3051	99.6319	3051	99.8811
		3050	99.9125	3050	99.5684	3050	99.835	3050	99.7476	3050	99.6082	3050	99.8709
		3049	99.9069	3049	99.5426	3049	99.8203	3049	99.737	3049	99.5849	3049	99.8602
		3048	99.9009	3048	99.5163	3048	99.8047	3048	99.7263	3048	99.562	3048	99.8488
		3047	99.8945	3047	99.4897	3047	99.7883	3047	99.7155	3047	99.5397	3047	99.8368
		3046	99.8878	3046	99.4626	3046	99.7711	3046	99.7044	3046	99.5179	3046	99.8242
		3045	99.8808	3045	99.4353	3045	99.7531	3045	99.693	3045	99.4969	3045	99.8111
		3044	99.8735	3044	99.4077	3044	99.7345	3044	99.6814	3044	99.4765	3044	99.7974
		3043	99.866	3043	99.3799	3043	99.7152	3043	99.6695	3043	99.4569	3043	99.7832
		3042	99.8583	3042	99.3519	3042	99.6955	3042	99.6572	3042	99.4381	3042	99.7686
		3041	99.8504	3041	99.3236	3041	99.6753	3041	99.6445	3041	99.4201	3041	99.7534
		3040	99.8423	3040	99.295	3040	99.6547	3040	99.6314	3040	99.4029	3040	99.7377
		3039	99.8341	3039	99.2663	3039	99.6338	3039	99.6178	3039	99.3864	3039	99.7216
		3038	99.8258	3038	99.2373	3038	99.6126	3038	99.6038	3038	99.3706	3038	99.7049
		3037	99.8174	3037	99.2082	3037	99.5913	3037	99.5894	3037	99.3555	3037	99.6877
		3036	99.8089	3036	99.1788	3036	99.5699	3036	99.5746	3036	99.3411	3036	99.67
		3035	99.8003	3035	99.1494	3035	99.5484	3035	99.5593	3035	99.3272	3035	99.6518
		3034	99.7916	3034	99.1198	3034	99.527	3034	99.5435	3034	99.3137	3034	99.6331
		3033	99.7829	3033	99.0901	3033	99.5057	3033	99.5274	3033	99.3006	3033	99.614
		3032	99.7741	3032	99.0603	3032	99.4845	3032	99.5108	3032	99.2879	3032	99.5944
		3031	99.7652	3031	99.0305	3031	99.4635	3031	99.4937	3031	99.2752	3031	99.5742
		3030	99.7562	3030	99.0006	3030	99.4428	3030	99.4761	3030	99.2626	3030	99.5536
		3029	99.7472	3029	98.9707	3029	99.4223	3029	99.4581	3029	99.25	3029	99.5324
		3028	99.738	3028	98.9406	3028	99.4021	3028	99.4397	3028	99.2371	3028	99.5107
		3027	99.7287	3027	98.9105	3027	99.3821	3027	99.4207	3027	99.2238	3027	99.4883
		3026	99.7193	3026	98.8803	3026	99.3625	3026	99.4013	3026	99.21	3026	99.4654
		3025	99.7096	3025	98.8498	3025	99.3433	3025	99.3813	3025	99.1956	3025	99.4418
		3024	99.6997	3024	98.8192	3024	99.3243	3024	99.361	3024	99.1804	3024	99.4175
		3023	99.6895	3023	98.7884	3023	99.3056	3023	99.3401	3023	99.1642	3023	99.3926
		3022	99.6791	3022	98.7573	3022	99.2872	3022	99.3188	3022	99.1469	3022	99.3669
		3021	99.6682	3021	98.7259	3021	99.269	3021	99.2971	3021	99.1285	3021	99.3406
		3020	99.657	3020	98.6943	3020	99.2511	3020	99.2749	3020	99.1088	3020	99.3135
		3019	99.6453	3019	98.6623	3019	99.2334	3019	99.2522	3019	99.0877	3019	99.2857
		3018	99.6331	3018	98.63	3018	99.2159	3018	99.229	3018	99.0651	3018	99.2571
		3017	99.6203	3017	98.5972	3017	99.1984	3017	99.2052	3017	99.0408	3017	99.2277
		3016	99.6069	3016	98.5639	3016	99.181	3016	99.1809	3016	99.0149	3016	99.1974
		3015	99.5929	3015	98.5301	3015	99.1636	3015	99.156	3015	98.9871	3015	99.1664
		3014	99.5781	3014	98.4956	3014	99.1461	3014	99.1304	3014	98.9575	3014	99.1344
		3013	99.5624	3013	98.4604	3013	99.1285	3013	99.1042	3013	98.9259	3013	99.1015
		3012	99.5459	3012	98.4243	3012	99.1105	3012	99.0772	3012	98.8923	3012	99.0677
		3011	99.5285	3011	98.3872	3011	99.0922	3011	99.0496	3011	98.8567	3011	99.0329
		3010	99.5101	3010	98.3492	3010	99.0735	3010	99.0212	3010	98.819	3010	98.9972
		3009	99.4907	3009	98.3101	3009	99.0543	3009	98.9921	3009	98.7792	3009	98.9604
		3008	99.4702	3008	98.2699	3008	99.0346	3008	98.9622	3008	98.7375	3008	98.9226
		3007	99.4486	3007	98.2285	3007	99.0142	3007	98.9315	3007	98.6937	3007	98.8839
		3006	99.4259	3006	98.1859	3006	98.9931	3006	98.9	3006	98.6479	3006	98.8441
		3005	99.402	3005	98.1421	3005	98.9712	3005	98.8676	3005	98.6003	3005	98.8033
		3004	99.377	3004	98.097	3004	98.9484	3004	98.8344	3004	98.5507	3004	98.7614
		3003	99.3508	3003	98.0507	3003	98.9247	3003	98.8002	3003	98.4992	3003	98.7185
		3002	99.3233	3002	98.0029	3002	98.8999	3002	98.765	3002	98.4459	3002	98.6745
		3001	99.2947	3001	97.9537	3001	98.8741	3001	98.7288	3001	98.3908	3001	98.6295
		3000	99.2649	3000	97.9031	3000	98.8471	3000	98.6917	3000	98.334	3000	98.5833
		2999	99.2339	2999	97.851	2999	98.8188	2999	98.6535	2999	98.2755	2999	98.536
		2998	99.2018	2998	97.7974	2998	98.7893	2998	98.6144	2998	98.2153	2998	98.4876
		2997	99.1684	2997	97.7423	2997	98.7584	2997	98.5742	2997	98.1537	2997	98.438
		2996	99.1339	2996	97.6856	2996	98.7262	2996	98.5331	2996	98.0905	2996	98.3874
		2995	99.0983	2995	97.6275	2995	98.6925	2995	98.491	2995	98.0261	2995	98.3356
		2994	99.0617	2994	97.5679	2994	98.6574	2994	98.4479	2994	97.9603	2994	98.2827
		2993	99.024	2993	97.5067	2993	98.6209	2993	98.4038	2993	97.8933	2993	98.2287
		2992	98.9854	2992	97.4443	2992	98.583	2992	98.3588	2992	97.8252	2992	98.1736
		2991	98.9459	2991	97.3804	2991	98.5436	2991	98.3129	2991	97.7562	2991	98.1174
		2990	98.9055	2990	97.3153	2990	98.5029	2990	98.266	2990	97.6861	2990	98.0601
		2989	98.8643	2989	97.2489	2989	98.4607	2989	98.2183	2989	97.6153	2989	98.0018
		2988	98.8225	2988	97.1814	2988	98.4172	2988	98.1697	2988	97.5437	2988	97.9425
		2987	98.78	2987	97.1128	2987	98.3724	2987	98.1204	2987	97.4715	2987	97.8822
		2986	98.7369	2986	97.0433	2986	98.3263	2986	98.0703	2986	97.3987	2986	97.821
		2985	98.6935	2985	96.9729	2985	98.279	2985	98.0198	2985	97.3254	2985	97.7589
		2984	98.6497	2984	96.9018	2984	98.2306	2984	97.9687	2984	97.2519	2984	97.696
		2983	98.6058	2983	96.8302	2983	98.1812	2983	97.9174	2983	97.1783	2983	97.6324
		2982	98.5617	2982	96.7582	2982	98.131	2982	97.8658	2982	97.1048	2982	97.5681
		2981	98.5178	2981	96.6862	2981	98.08	2981	97.8142	2981	97.0316	2981	97.5035
		2980	98.474	2980	96.6142	2980	98.0286	2980	97.7627	2980	96.9588	2980	97.4384
		2979	98.4306	2979	96.5428	2979	97.9768	2979	97.7114	2979	96.8867	2979	97.3732
		2978	98.3877	2978	96.472	2978	97.9248	2978	97.6606	2978	96.8155	2978	97.308
		2977	98.3455	2977	96.4022	2977	97.8729	2977	97.6103	2977	96.7454	2977	97.2428
		2976	98.3042	2976	96.3337	2976	97.8213	2976	97.5609	2976	96.6767	2976	97.178
		2975	98.264	2975	96.2669	2975	97.7702	2975	97.5124	2975	96.6096	2975	97.1137
		2974	98.225	2974	96.2021	2974	97.7198	2974	97.4652	2974	96.5443	2974	97.0502
		2973	98.1874	2973	96.1396	2973	97.6703	2973	97.4195	2973	96.4812	2973	96.9876
		2972	98.1514	2972	96.0797	2972	97.6222	2972	97.3755	2972	96.4205	2972	96.9262
		2971	98.1173	2971	96.0229	2971	97.5755	2971	97.3335	2971	96.3624	2971	96.8663
		2970	98.0851	2970	95.9695	2970	97.5305	2970	97.2937	2970	96.3074	2970	96.808
		2969	98.0552	2969	95.9198	2969	97.4876	2969	97.2564	2969	96.2556	2969	96.7518
		2968	98.0276	2968	95.8743	2968	97.447	2968	97.2218	2968	96.2075	2968	96.6977
		2967	98.0026	2967	95.8331	2967	97.409	2967	97.19	2967	96.1633	2967	96.6461
		2966	97.9804	2966	95.7967	2966	97.3738	2966	97.1615	2966	96.1234	2966	96.5971
		2965	97.9609	2965	95.7653	2965	97.3418	2965	97.1362	2965	96.0879	2965	96.5512
		2964	97.9445	2964	95.7392	2964	97.313	2964	97.1145	2964	96.0572	2964	96.5083
		2963	97.9312	2963	95.7187	2963	97.2878	2963	97.0964	2963	96.0316	2963	96.4689
		2962	97.9211	2962	95.7039	2962	97.2662	2962	97.0821	2962	96.0112	2962	96.4331
		2961	97.9142	2961	95.6951	2961	97.2486	2961	97.0719	2961	95.9961	2961	96.401
		2960	97.9107	2960	95.6923	2960	97.235	2960	97.0657	2960	95.9867	2960	96.3729
		2959	97.9106	2959	95.6956	2959	97.2255	2959	97.0637	2959	95.983	2959	96.349
		2958	97.9139	2958	95.7052	2958	97.2202	2958	97.0661	2958	95.985	2958	96.3292
		2957	97.9206	2957	95.7209	2957	97.2191	2957	97.0727	2957	95.9929	2957	96.3138
		2956	97.9306	2956	95.7428	2956	97.2223	2956	97.0837	2956	96.0067	2956	96.3028
		2955	97.944	2955	95.7708	2955	97.2298	2955	97.099	2955	96.0264	2955	96.2963
		2954	97.9605	2954	95.8047	2954	97.2415	2954	97.1186	2954	96.052	2954	96.2943
		2953	97.9801	2953	95.8443	2953	97.2574	2953	97.1422	2953	96.0833	2953	96.2966
		2952	98.0027	2952	95.8893	2952	97.2774	2952	97.1697	2952	96.1201	2952	96.3034
		2951	98.028	2951	95.9397	2951	97.3013	2951	97.201	2951	96.1623	2951	96.3144
		2950	98.0558	2950	95.9948	2950	97.3289	2950	97.2358	2950	96.2096	2950	96.3297
		2949	98.0859	2949	96.0544	2949	97.3601	2949	97.2738	2949	96.2617	2949	96.3489
		2948	98.1181	2948	96.1181	2948	97.3944	2948	97.3149	2948	96.3181	2948	96.372
		2947	98.152	2947	96.1853	2947	97.4318	2947	97.3588	2947	96.3785	2947	96.3986
		2946	98.1874	2946	96.2556	2946	97.4718	2946	97.4049	2946	96.4425	2946	96.4287
		2945	98.2239	2945	96.3283	2945	97.5141	2945	97.4532	2945	96.5095	2945	96.4617
		2944	98.2613	2944	96.403	2944	97.5583	2944	97.503	2944	96.579	2944	96.4976
		2943	98.2991	2943	96.4788	2943	97.604	2943	97.5541	2943	96.6505	2943	96.5358
		2942	98.3371	2942	96.5553	2942	97.6508	2942	97.606	2942	96.7233	2942	96.5761
		2941	98.3747	2941	96.6317	2941	97.6983	2941	97.6581	2941	96.7968	2941	96.6179
		2940	98.4117	2940	96.7074	2940	97.7461	2940	97.7101	2940	96.8705	2940	96.661
		2939	98.4476	2939	96.7817	2939	97.7936	2939	97.7613	2939	96.9436	2939	96.7048
		2938	98.4821	2938	96.8538	2938	97.8405	2938	97.8114	2938	97.0156	2938	96.749
		2937	98.5147	2937	96.9232	2937	97.8863	2937	97.8599	2937	97.0857	2937	96.7931
		2936	98.545	2936	96.9892	2936	97.9305	2936	97.9062	2936	97.1534	2936	96.8367
		2935	98.5728	2935	97.0511	2935	97.9728	2935	97.9498	2935	97.2179	2935	96.8793
		2934	98.5976	2934	97.1084	2934	98.0125	2934	97.9905	2934	97.2788	2934	96.9205
		2933	98.6191	2933	97.1606	2933	98.0493	2933	98.0277	2933	97.3353	2933	96.9599
		2932	98.6371	2932	97.2071	2932	98.0828	2932	98.0611	2932	97.3869	2932	96.9971
		2931	98.6513	2931	97.2474	2931	98.1127	2931	98.0902	2931	97.4332	2931	97.0317
		2930	98.6615	2930	97.2812	2930	98.1384	2930	98.1149	2930	97.4736	2930	97.0634
		2929	98.6674	2929	97.3081	2929	98.1599	2929	98.1348	2929	97.5078	2929	97.0918
		2928	98.6689	2928	97.3278	2928	98.1768	2928	98.1495	2928	97.5355	2928	97.1167
		2927	98.6659	2927	97.3401	2927	98.1889	2927	98.1589	2927	97.5563	2927	97.1377
		2926	98.6582	2926	97.3449	2926	98.196	2926	98.1628	2926	97.5701	2926	97.1547
		2925	98.6458	2925	97.3421	2925	98.1981	2925	98.1611	2925	97.5767	2925	97.1675
		2924	98.6286	2924	97.3316	2924	98.1951	2924	98.1537	2924	97.5759	2924	97.1759
		2923	98.6067	2923	97.3137	2923	98.1868	2923	98.1405	2923	97.5678	2923	97.1798
		2922	98.5802	2922	97.2883	2922	98.1734	2922	98.1217	2922	97.5524	2922	97.1793
		2921	98.5491	2921	97.2557	2921	98.1549	2921	98.0974	2921	97.5298	2921	97.1743
		2920	98.5137	2920	97.2161	2920	98.1314	2920	98.0676	2920	97.5002	2920	97.1649
		2919	98.4741	2919	97.17	2919	98.103	2919	98.0327	2919	97.4638	2919	97.1512
		2918	98.4306	2918	97.1177	2918	98.07	2918	97.9929	2918	97.421	2918	97.1334
		2917	98.3834	2917	97.0597	2917	98.0326	2917	97.9484	2917	97.372	2917	97.1115
		2916	98.3329	2916	96.9963	2916	97.991	2916	97.8997	2916	97.3174	2916	97.0858
		2915	98.2793	2915	96.9282	2915	97.9457	2915	97.847	2915	97.2576	2915	97.0566
		2914	98.223	2914	96.8558	2914	97.897	2914	97.7908	2914	97.1932	2914	97.0241
		2913	98.1643	2913	96.7799	2913	97.8452	2913	97.7315	2913	97.1247	2913	96.9887
		2912	98.1037	2912	96.7009	2912	97.7908	2912	97.6696	2912	97.0526	2912	96.9507
		2911	98.0415	2911	96.6196	2911	97.7343	2911	97.6055	2911	96.9777	2911	96.9104
		2910	97.9781	2910	96.5366	2910	97.6761	2910	97.5398	2910	96.9007	2910	96.8684
		2909	97.914	2909	96.4526	2909	97.6167	2909	97.473	2909	96.8221	2909	96.825
		2908	97.8495	2908	96.3683	2908	97.5566	2908	97.4057	2908	96.7426	2908	96.7806
		2907	97.7853	2907	96.2845	2907	97.4962	2907	97.3384	2907	96.6629	2907	96.7357
		2906	97.7216	2906	96.2017	2906	97.4361	2906	97.2718	2906	96.5838	2906	96.6908
		2905	97.6589	2905	96.1207	2905	97.3767	2905	97.2063	2905	96.5058	2905	96.6464
		2904	97.5978	2904	96.0421	2904	97.3186	2904	97.1426	2904	96.4297	2904	96.6029
		2903	97.5386	2903	95.9666	2903	97.2622	2903	97.0811	2903	96.3562	2903	96.5607
		2902	97.4817	2902	95.8949	2902	97.208	2902	97.0225	2902	96.2858	2902	96.5204
		2901	97.4275	2901	95.8274	2901	97.1566	2901	96.9671	2901	96.2192	2901	96.4823
		2900	97.3765	2900	95.7648	2900	97.1083	2900	96.9154	2900	96.157	2900	96.4469
		2899	97.3289	2899	95.7075	2899	97.0637	2899	96.8679	2899	96.0999	2899	96.4146
		2898	97.2851	2898	95.6561	2898	97.0231	2898	96.825	2898	96.0482	2898	96.3858
		2897	97.2454	2897	95.6111	2897	96.9869	2897	96.787	2897	96.0024	2897	96.3608
		2896	97.21	2896	95.5728	2896	96.9555	2896	96.7544	2896	95.9631	2896	96.3401
		2895	97.1794	2895	95.5417	2895	96.9292	2895	96.7275	2895	95.9305	2895	96.3239
		2894	97.1536	2894	95.518	2894	96.9082	2894	96.7065	2894	95.9051	2894	96.3124
		2893	97.1329	2893	95.502	2893	96.8929	2893	96.6918	2893	95.8871	2893	96.3061
		2892	97.1175	2892	95.494	2892	96.8834	2892	96.6834	2892	95.8766	2892	96.305
		2891	97.1076	2891	95.4941	2891	96.8798	2891	96.6816	2891	95.874	2891	96.3092
		2890	97.1031	2890	95.5024	2890	96.8824	2890	96.6864	2890	95.8793	2890	96.3191
		2889	97.1043	2889	95.519	2889	96.8912	2889	96.6979	2889	95.8927	2889	96.3345
		2888	97.111	2888	95.5439	2888	96.9062	2888	96.716	2888	95.914	2888	96.3556
		2887	97.1234	2887	95.577	2887	96.9275	2887	96.7407	2887	95.9434	2887	96.3824
		2886	97.1413	2886	95.6182	2886	96.955	2886	96.7718	2886	95.9808	2886	96.4148
		2885	97.1648	2885	95.6674	2885	96.9886	2885	96.8094	2885	96.026	2885	96.4529
		2884	97.1936	2884	95.7244	2884	97.0282	2884	96.8532	2884	96.0788	2884	96.4964
		2883	97.2276	2883	95.7889	2883	97.0737	2883	96.9029	2883	96.1391	2883	96.5453
		2882	97.2667	2882	95.8608	2882	97.1247	2882	96.9584	2882	96.2065	2882	96.5994
		2881	97.3107	2881	95.9396	2881	97.1812	2881	97.0194	2881	96.2808	2881	96.6585
		2880	97.3594	2880	96.025	2880	97.2428	2880	97.0855	2880	96.3615	2880	96.7224
		2879	97.4125	2879	96.1167	2879	97.3091	2879	97.1565	2879	96.4482	2879	96.7909
		2878	97.4699	2878	96.2142	2878	97.3799	2878	97.2319	2878	96.5406	2878	96.8636
		2877	97.5311	2877	96.317	2877	97.4549	2877	97.3114	2877	96.6382	2877	96.9402
		2876	97.5959	2876	96.4248	2876	97.5336	2876	97.3945	2876	96.7405	2876	97.0205
		2875	97.664	2875	96.5369	2875	97.6156	2875	97.4807	2875	96.8471	2875	97.1042
		2874	97.7351	2874	96.6528	2874	97.7006	2874	97.5697	2874	96.9574	2874	97.1908
		2873	97.8087	2873	96.772	2873	97.7881	2873	97.6609	2873	97.0709	2873	97.28
		2872	97.8847	2872	96.8939	2872	97.8777	2872	97.7538	2872	97.187	2872	97.3714
		2871	97.9625	2871	97.0181	2871	97.969	2871	97.8481	2871	97.3054	2871	97.4648
		2870	98.0418	2870	97.1438	2870	98.0615	2870	97.9432	2870	97.4252	2870	97.5596
		2869	98.1224	2869	97.2707	2869	98.1549	2869	98.0388	2869	97.5461	2869	97.6556
		2868	98.2038	2868	97.398	2868	98.2486	2868	98.1343	2868	97.6674	2868	97.7523
		2867	98.2856	2867	97.5254	2867	98.3423	2867	98.2294	2867	97.7886	2867	97.8494
		2866	98.3676	2866	97.6522	2866	98.4355	2866	98.3236	2866	97.9091	2866	97.9466
		2865	98.4493	2865	97.778	2865	98.5278	2865	98.4166	2865	98.0284	2865	98.0435
		2864	98.5305	2864	97.9021	2864	98.6188	2864	98.5079	2864	98.146	2864	98.1398
		2863	98.6109	2863	98.0241	2863	98.7083	2863	98.5972	2863	98.2615	2863	98.2351
		2862	98.6901	2862	98.1436	2862	98.7957	2862	98.6842	2862	98.3744	2862	98.3292
		2861	98.7679	2861	98.2601	2861	98.8809	2861	98.7685	2861	98.4844	2861	98.4217
		2860	98.844	2860	98.3733	2860	98.9634	2860	98.8499	2860	98.5909	2860	98.5124
		2859	98.9182	2859	98.4827	2859	99.0431	2859	98.9281	2859	98.6938	2859	98.601
		2858	98.9901	2858	98.588	2858	99.1197	2858	99.003	2858	98.7926	2858	98.6874
		2857	99.0598	2857	98.6889	2857	99.193	2857	99.0743	2857	98.8872	2857	98.7712
		2856	99.1269	2856	98.7853	2856	99.2627	2856	99.142	2856	98.9772	2856	98.8524
		2855	99.1913	2855	98.8769	2855	99.3289	2855	99.206	2855	99.0626	2855	98.9308
		2854	99.253	2854	98.9637	2854	99.3913	2854	99.2662	2854	99.1431	2854	99.0062
		2853	99.3118	2853	99.0455	2853	99.4498	2853	99.3226	2853	99.2185	2853	99.0786
		2852	99.3676	2852	99.1223	2852	99.5046	2852	99.3752	2852	99.289	2852	99.1479
		2851	99.4204	2851	99.194	2851	99.5554	2851	99.424	2851	99.3543	2851	99.214
		2850	99.4702	2850	99.2607	2850	99.6024	2850	99.4691	2850	99.4147	2850	99.2769
		2849	99.517	2849	99.3224	2849	99.6457	2849	99.5106	2849	99.4701	2849	99.3367
		2848	99.5608	2848	99.3791	2848	99.6852	2848	99.5485	2848	99.5206	2848	99.3932
		2847	99.6017	2847	99.4311	2847	99.7212	2847	99.5831	2847	99.5665	2847	99.4465
		2846	99.6397	2846	99.4784	2846	99.7537	2846	99.6145	2846	99.6078	2846	99.4967
		2845	99.6749	2845	99.5213	2845	99.783	2845	99.6428	2845	99.6449	2845	99.5437
		2844	99.7074	2844	99.56	2844	99.8091	2844	99.6682	2844	99.6779	2844	99.5877
		2843	99.7372	2843	99.5947	2843	99.8323	2843	99.691	2843	99.7071	2843	99.6287
		2842	99.7645	2842	99.6257	2842	99.8529	2842	99.7113	2842	99.7327	2842	99.6668
		2841	99.7895	2841	99.6532	2841	99.8709	2841	99.7293	2841	99.7549	2841	99.702
		2840	99.8121	2840	99.6775	2840	99.8866	2840	99.7451	2840	99.7741	2840	99.7345
		2839	99.8326	2839	99.6988	2839	99.9001	2839	99.7591	2839	99.7905	2839	99.7643
		2838	99.851	2838	99.7174	2838	99.9118	2838	99.7713	2838	99.8043	2838	99.7915
		2837	99.8675	2837	99.7335	2837	99.9218	2837	99.7819	2837	99.8159	2837	99.8163
		2836	99.8823	2836	99.7473	2836	99.9302	2836	99.7911	2836	99.8254	2836	99.8388
		2835	99.8954	2835	99.7592	2835	99.9373	2835	99.7991	2835	99.8332	2835	99.859
		2834	99.9069	2834	99.7691	2834	99.9432	2834	99.8059	2834	99.8394	2834	99.8772
		2833	99.9171	2833	99.7776	2833	99.9481	2833	99.8116	2833	99.8444	2833	99.8933
		2832	99.9259	2832	99.7845	2832	99.9521	2832	99.8165	2832	99.8482	2832	99.9076
		2831	99.9336	2831	99.7903	2831	99.9554	2831	99.8206	2831	99.8511	2831	99.9201
		2830	99.9402	2830	99.795	2830	99.958	2830	99.8241	2830	99.8534	2830	99.9309
		2829	99.9458	2829	99.7988	2829	99.9601	2829	99.827	2829	99.8551	2829	99.9402
		2828	99.9505	2828	99.8019	2828	99.9619	2828	99.8294	2828	99.8564	2828	99.9481
		2827	99.9545	2827	99.8044	2827	99.9633	2827	99.8314	2827	99.8573	2827	99.9547
		2826	99.9578	2826	99.8064	2826	99.9644	2826	99.833	2826	99.8581	2826	99.96
		2825	99.9604	2825	99.8079	2825	99.9654	2825	99.8343	2825	99.8587	2825	99.9643
		2824	99.9626	2824	99.8092	2824	99.9661	2824	99.8354	2824	99.8592	2824	99.9677
		2823	99.9642	2823	99.8101	2823	99.9668	2823	99.8362	2823	99.8597	2823	99.9702
		2822	99.9655	2822	99.8107	2822	99.9673	2822	99.8368	2822	99.8602	2822	99.9721
		2821	99.9664	2821	99.8112	2821	99.9678	2821	99.8373	2821	99.8606	2821	99.9733
		2820	99.9671	2820	99.8115	2820	99.9682	2820	99.8375	2820	99.861	2820	99.9741
		2819	99.9675	2819	99.8117	2819	99.9685	2819	99.8377	2819	99.8615	2819	99.9744
		2818	99.9678	2818	99.8118	2818	99.9688	2818	99.8379	2818	99.862	2818	99.9745
		2817	99.9679	2817	99.8119	2817	99.969	2817	99.8379	2817	99.8624	2817	99.9744
		2816	99.968	2816	99.8119	2816	99.9692	2816	99.8379	2816	99.8629	2816	99.9741
		2815	99.9679	2815	99.812	2815	99.9694	2815	99.8379	2815	99.8634	2815	99.9736
		2814	99.9678	2814	99.812	2814	99.9695	2814	99.8378	2814	99.8639	2814	99.9731
		2813	99.9677	2813	99.8121	2813	99.9697	2813	99.8377	2813	99.8644	2813	99.9726
		2812	99.9676	2812	99.8122	2812	99.9698	2812	99.8377	2812	99.865	2812	99.9721
		2811	99.9675	2811	99.8123	2811	99.97	2811	99.8377	2811	99.8655	2811	99.9716
		2810	99.9674	2810	99.8124	2810	99.9702	2810	99.8377	2810	99.8661	2810	99.9713
		2809	99.9674	2809	99.8126	2809	99.9704	2809	99.8377	2809	99.8667	2809	99.971
		2808	99.9674	2808	99.8127	2808	99.9706	2808	99.8377	2808	99.8672	2808	99.9707
		2807	99.9674	2807	99.8128	2807	99.9708	2807	99.8378	2807	99.8677	2807	99.9706
		2806	99.9674	2806	99.813	2806	99.971	2806	99.8378	2806	99.8682	2806	99.9705
		2805	99.9674	2805	99.8131	2805	99.9711	2805	99.8378	2805	99.8685	2805	99.9706
		2804	99.9675	2804	99.8132	2804	99.9713	2804	99.8379	2804	99.8688	2804	99.9707
		2803	99.9676	2803	99.8134	2803	99.9714	2803	99.8379	2803	99.869	2803	99.9708
		2802	99.9676	2802	99.8135	2802	99.9715	2802	99.838	2802	99.8692	2802	99.971
		2801	99.9677	2801	99.8136	2801	99.9716	2801	99.838	2801	99.8693	2801	99.9712
		2800	99.9678	2800	99.8138	2800	99.9716	2800	99.8381	2800	99.8694	2800	99.9714
		2799	99.9679	2799	99.814	2799	99.9717	2799	99.8382	2799	99.8695	2799	99.9717
		2798	99.968	2798	99.8141	2798	99.9718	2798	99.8383	2798	99.8695	2798	99.9719
		2797	99.968	2797	99.8142	2797	99.9719	2797	99.8383	2797	99.8696	2797	99.9721
		2796	99.9681	2796	99.8143	2796	99.9719	2796	99.8384	2796	99.8696	2796	99.9723
		2795	99.9682	2795	99.8144	2795	99.9719	2795	99.8384	2795	99.8696	2795	99.9724
		2794	99.9682	2794	99.8145	2794	99.972	2794	99.8385	2794	99.8696	2794	99.9725
		2793	99.9683	2793	99.8145	2793	99.972	2793	99.8385	2793	99.8696	2793	99.9726
		2792	99.9683	2792	99.8145	2792	99.972	2792	99.8386	2792	99.8695	2792	99.9726
		2791	99.9682	2791	99.8144	2791	99.9719	2791	99.8386	2791	99.8694	2791	99.9725
		2790	99.9682	2790	99.8144	2790	99.9718	2790	99.8386	2790	99.8691	2790	99.9724
		2789	99.9681	2789	99.8143	2789	99.9716	2789	99.8386	2789	99.8688	2789	99.9723
		2788	99.968	2788	99.8142	2788	99.9714	2788	99.8386	2788	99.8684	2788	99.9721
		2787	99.9679	2787	99.8142	2787	99.9712	2787	99.8385	2787	99.868	2787	99.972
		2786	99.9678	2786	99.8141	2786	99.971	2786	99.8385	2786	99.8675	2786	99.9717
		2785	99.9677	2785	99.814	2785	99.9707	2785	99.8385	2785	99.867	2785	99.9715
		2784	99.9675	2784	99.8139	2784	99.9705	2784	99.8386	2784	99.8666	2784	99.9713
		2783	99.9674	2783	99.8137	2783	99.9702	2783	99.8386	2783	99.8661	2783	99.9711
		2782	99.9672	2782	99.8136	2782	99.97	2782	99.8387	2782	99.8657	2782	99.9709
		2781	99.9671	2781	99.8135	2781	99.9697	2781	99.8387	2781	99.8652	2781	99.9707
		2780	99.9669	2780	99.8133	2780	99.9694	2780	99.8388	2780	99.8648	2780	99.9704
		2779	99.9667	2779	99.8131	2779	99.9691	2779	99.8388	2779	99.8643	2779	99.9702
		2778	99.9665	2778	99.813	2778	99.9688	2778	99.8389	2778	99.8639	2778	99.97
		2777	99.9663	2777	99.8128	2777	99.9685	2777	99.839	2777	99.8634	2777	99.9698
		2776	99.9661	2776	99.8126	2776	99.9682	2776	99.8391	2776	99.8631	2776	99.9697
		2775	99.9659	2775	99.8125	2775	99.968	2775	99.8392	2775	99.8627	2775	99.9695
		2774	99.9657	2774	99.8125	2774	99.9678	2774	99.8393	2774	99.8625	2774	99.9694
		2773	99.9656	2773	99.8124	2773	99.9676	2773	99.8395	2773	99.8622	2773	99.9693
		2772	99.9654	2772	99.8124	2772	99.9674	2772	99.8397	2772	99.8621	2772	99.9692
		2771	99.9652	2771	99.8125	2771	99.9673	2771	99.8399	2771	99.862	2771	99.9691
		2770	99.9651	2770	99.8126	2770	99.9672	2770	99.8401	2770	99.862	2770	99.9691
		2769	99.965	2769	99.8126	2769	99.9672	2769	99.8403	2769	99.862	2769	99.969
		2768	99.9649	2768	99.8127	2768	99.9671	2768	99.8405	2768	99.8622	2768	99.9691
		2767	99.9648	2767	99.8128	2767	99.9671	2767	99.8408	2767	99.8624	2767	99.9691
		2766	99.9647	2766	99.8129	2766	99.9671	2766	99.841	2766	99.8626	2766	99.9692
		2765	99.9647	2765	99.8129	2765	99.9671	2765	99.8411	2765	99.8628	2765	99.9693
		2764	99.9647	2764	99.813	2764	99.9671	2764	99.8413	2764	99.8631	2764	99.9694
		2763	99.9646	2763	99.8131	2763	99.9671	2763	99.8415	2763	99.8634	2763	99.9694
		2762	99.9646	2762	99.8133	2762	99.9672	2762	99.8416	2762	99.8637	2762	99.9695
		2761	99.9646	2761	99.8134	2761	99.9673	2761	99.8418	2761	99.864	2761	99.9696
		2760	99.9646	2760	99.8136	2760	99.9674	2760	99.8419	2760	99.8644	2760	99.9698
		2759	99.9647	2759	99.8139	2759	99.9675	2759	99.8421	2759	99.8647	2759	99.9699
		2758	99.9647	2758	99.8141	2758	99.9676	2758	99.8423	2758	99.8651	2758	99.97
		2757	99.9647	2757	99.8144	2757	99.9678	2757	99.8425	2757	99.8655	2757	99.9701
		2756	99.9648	2756	99.8146	2756	99.9679	2756	99.8426	2756	99.8659	2756	99.9702
		2755	99.9649	2755	99.8148	2755	99.968	2755	99.8428	2755	99.8663	2755	99.9703
		2754	99.9649	2754	99.815	2754	99.9682	2754	99.8429	2754	99.8667	2754	99.9704
		2753	99.965	2753	99.8151	2753	99.9683	2753	99.8429	2753	99.8671	2753	99.9705
		2752	99.9651	2752	99.8152	2752	99.9684	2752	99.8429	2752	99.8674	2752	99.9707
		2751	99.9651	2751	99.8152	2751	99.9685	2751	99.8429	2751	99.8677	2751	99.9708
		2750	99.9652	2750	99.8152	2750	99.9686	2750	99.8428	2750	99.868	2750	99.9709
		2749	99.9652	2749	99.8152	2749	99.9688	2749	99.8427	2749	99.8682	2749	99.971
		2748	99.9653	2748	99.8152	2748	99.9689	2748	99.8426	2748	99.8685	2748	99.9711
		2747	99.9653	2747	99.8153	2747	99.969	2747	99.8425	2747	99.8687	2747	99.9712
		2746	99.9654	2746	99.8153	2746	99.9691	2746	99.8424	2746	99.869	2746	99.9713
		2745	99.9654	2745	99.8153	2745	99.9692	2745	99.8424	2745	99.8692	2745	99.9715
		2744	99.9655	2744	99.8153	2744	99.9694	2744	99.8423	2744	99.8695	2744	99.9716
		2743	99.9655	2743	99.8153	2743	99.9695	2743	99.8423	2743	99.8697	2743	99.9717
		2742	99.9655	2742	99.8153	2742	99.9696	2742	99.8422	2742	99.8699	2742	99.9719
		2741	99.9655	2741	99.8153	2741	99.9696	2741	99.8421	2741	99.8701	2741	99.972
		2740	99.9655	2740	99.8153	2740	99.9697	2740	99.8419	2740	99.8702	2740	99.9721
		2739	99.9655	2739	99.8152	2739	99.9697	2739	99.8417	2739	99.8703	2739	99.9722
		2738	99.9655	2738	99.815	2738	99.9697	2738	99.8415	2738	99.8704	2738	99.9722
		2737	99.9654	2737	99.8149	2737	99.9697	2737	99.8412	2737	99.8704	2737	99.9723
		2736	99.9654	2736	99.8148	2736	99.9697	2736	99.8409	2736	99.8703	2736	99.9724
		2735	99.9653	2735	99.8146	2735	99.9697	2735	99.8406	2735	99.8702	2735	99.9724
		2734	99.9652	2734	99.8145	2734	99.9697	2734	99.8403	2734	99.8701	2734	99.9724
		2733	99.9652	2733	99.8144	2733	99.9696	2733	99.84	2733	99.87	2733	99.9724
		2732	99.9651	2732	99.8142	2732	99.9696	2732	99.8397	2732	99.8698	2732	99.9724
		2731	99.965	2731	99.8141	2731	99.9695	2731	99.8394	2731	99.8697	2731	99.9724
		2730	99.9649	2730	99.814	2730	99.9694	2730	99.8392	2730	99.8695	2730	99.9723
		2729	99.9648	2729	99.8139	2729	99.9693	2729	99.8389	2729	99.8693	2729	99.9723
		2728	99.9647	2728	99.8137	2728	99.9692	2728	99.8387	2728	99.8691	2728	99.9722
		2727	99.9646	2727	99.8136	2727	99.9691	2727	99.8385	2727	99.8689	2727	99.9721
		2726	99.9645	2726	99.8135	2726	99.9689	2726	99.8383	2726	99.8686	2726	99.9719
		2725	99.9644	2725	99.8133	2725	99.9688	2725	99.838	2725	99.8683	2725	99.9718
		2724	99.9643	2724	99.8132	2724	99.9686	2724	99.8377	2724	99.868	2724	99.9716
		2723	99.9643	2723	99.813	2723	99.9685	2723	99.8375	2723	99.8677	2723	99.9714
		2722	99.9642	2722	99.8129	2722	99.9683	2722	99.8372	2722	99.8673	2722	99.9712
		2721	99.9641	2721	99.8127	2721	99.9682	2721	99.837	2721	99.867	2721	99.9711
		2720	99.9641	2720	99.8127	2720	99.9681	2720	99.8368	2720	99.8668	2720	99.9709
		2719	99.9642	2719	99.8126	2719	99.9681	2719	99.8367	2719	99.8666	2719	99.9708
		2718	99.9642	2718	99.8126	2718	99.9681	2718	99.8368	2718	99.8664	2718	99.9708
		2717	99.9643	2717	99.8127	2717	99.9681	2717	99.8368	2717	99.8663	2717	99.9708
		2716	99.9644	2716	99.8127	2716	99.9681	2716	99.8369	2716	99.8662	2716	99.9707
		2715	99.9645	2715	99.8128	2715	99.9682	2715	99.837	2715	99.8661	2715	99.9707
		2714	99.9647	2714	99.8129	2714	99.9683	2714	99.8371	2714	99.8661	2714	99.9707
		2713	99.9648	2713	99.8129	2713	99.9683	2713	99.8372	2713	99.8661	2713	99.9707
		2712	99.965	2712	99.813	2712	99.9684	2712	99.8373	2712	99.866	2712	99.9708
		2711	99.9651	2711	99.8131	2711	99.9685	2711	99.8375	2711	99.866	2711	99.9708
		2710	99.9653	2710	99.8132	2710	99.9686	2710	99.8376	2710	99.866	2710	99.9709
		2709	99.9656	2709	99.8134	2709	99.9688	2709	99.8378	2709	99.866	2709	99.9709
		2708	99.9658	2708	99.8135	2708	99.9689	2708	99.8379	2708	99.8659	2708	99.971
		2707	99.9661	2707	99.8137	2707	99.9691	2707	99.8381	2707	99.866	2707	99.9711
		2706	99.9664	2706	99.8139	2706	99.9693	2706	99.8383	2706	99.866	2706	99.9713
		2705	99.9667	2705	99.8141	2705	99.9695	2705	99.8385	2705	99.866	2705	99.9714
		2704	99.967	2704	99.8143	2704	99.9697	2704	99.8388	2704	99.8661	2704	99.9716
		2703	99.9673	2703	99.8145	2703	99.9699	2703	99.8391	2703	99.8661	2703	99.9718
		2702	99.9676	2702	99.8147	2702	99.9702	2702	99.8393	2702	99.8662	2702	99.972
		2701	99.9679	2701	99.8149	2701	99.9704	2701	99.8396	2701	99.8662	2701	99.9721
		2700	99.9682	2700	99.815	2700	99.9706	2700	99.8398	2700	99.8662	2700	99.9723
		2699	99.9684	2699	99.8151	2699	99.9707	2699	99.8399	2699	99.8662	2699	99.9724
		2698	99.9686	2698	99.8151	2698	99.9708	2698	99.84	2698	99.866	2698	99.9724
		2697	99.9688	2697	99.8152	2697	99.9709	2697	99.8401	2697	99.8658	2697	99.9723
		2696	99.9689	2696	99.8151	2696	99.9709	2696	99.8401	2696	99.8656	2696	99.9723
		2695	99.9691	2695	99.8151	2695	99.971	2695	99.8401	2695	99.8654	2695	99.9723
		2694	99.9692	2694	99.8151	2694	99.971	2694	99.8401	2694	99.8651	2694	99.9723
		2693	99.9693	2693	99.8151	2693	99.9711	2693	99.8402	2693	99.8649	2693	99.9723
		2692	99.9695	2692	99.815	2692	99.9711	2692	99.8402	2692	99.8646	2692	99.9723
		2691	99.9696	2691	99.815	2691	99.9712	2691	99.8402	2691	99.8643	2691	99.9723
		2690	99.9697	2690	99.8149	2690	99.9712	2690	99.8402	2690	99.8641	2690	99.9723
		2689	99.9698	2689	99.8149	2689	99.9712	2689	99.8403	2689	99.8639	2689	99.9723
		2688	99.9699	2688	99.8149	2688	99.9713	2688	99.8403	2688	99.8636	2688	99.9723
		2687	99.97	2687	99.8148	2687	99.9713	2687	99.8404	2687	99.8634	2687	99.9723
		2686	99.97	2686	99.8147	2686	99.9714	2686	99.8403	2686	99.8631	2686	99.9722
		2685	99.97	2685	99.8147	2685	99.9714	2685	99.8403	2685	99.8629	2685	99.9722
		2684	99.97	2684	99.8146	2684	99.9714	2684	99.8402	2684	99.8626	2684	99.9721
		2683	99.97	2683	99.8145	2683	99.9714	2683	99.8402	2683	99.8623	2683	99.9721
		2682	99.9699	2682	99.8144	2682	99.9714	2682	99.8401	2682	99.862	2682	99.9721
		2681	99.9699	2681	99.8143	2681	99.9714	2681	99.84	2681	99.8617	2681	99.972
		2680	99.9698	2680	99.8143	2680	99.9714	2680	99.84	2680	99.8614	2680	99.972
		2679	99.9698	2679	99.8142	2679	99.9714	2679	99.8399	2679	99.861	2679	99.972
		2678	99.9697	2678	99.8141	2678	99.9714	2678	99.8398	2678	99.8607	2678	99.972
		2677	99.9697	2677	99.814	2677	99.9714	2677	99.8398	2677	99.8604	2677	99.972
		2676	99.9696	2676	99.814	2676	99.9714	2676	99.8397	2676	99.8601	2676	99.972
		2675	99.9695	2675	99.8139	2675	99.9714	2675	99.8397	2675	99.8598	2675	99.972
		2674	99.9694	2674	99.8138	2674	99.9714	2674	99.8396	2674	99.8594	2674	99.972
		2673	99.9694	2673	99.8137	2673	99.9714	2673	99.8394	2673	99.8591	2673	99.9719
		2672	99.9692	2672	99.8136	2672	99.9714	2672	99.8393	2672	99.8588	2672	99.9718
		2671	99.9691	2671	99.8134	2671	99.9713	2671	99.8391	2671	99.8584	2671	99.9718
		2670	99.969	2670	99.8133	2670	99.9712	2670	99.8389	2670	99.8581	2670	99.9717
		2669	99.9688	2669	99.8131	2669	99.9712	2669	99.8388	2669	99.8577	2669	99.9716
		2668	99.9687	2668	99.813	2668	99.9711	2668	99.8385	2668	99.8573	2668	99.9715
		2667	99.9685	2667	99.8128	2667	99.971	2667	99.8383	2667	99.8569	2667	99.9714
		2666	99.9684	2666	99.8126	2666	99.9708	2666	99.8381	2666	99.8565	2666	99.9713
		2665	99.9683	2665	99.8124	2665	99.9707	2665	99.8379	2665	99.8562	2665	99.9712
		2664	99.9681	2664	99.8122	2664	99.9706	2664	99.8377	2664	99.8558	2664	99.9711
		2663	99.968	2663	99.812	2663	99.9704	2663	99.8375	2663	99.8555	2663	99.971
		2662	99.9679	2662	99.8118	2662	99.9703	2662	99.8372	2662	99.8552	2662	99.9708
		2661	99.9677	2661	99.8115	2661	99.9701	2661	99.837	2661	99.8549	2661	99.9707
		2660	99.9676	2660	99.8113	2660	99.97	2660	99.8367	2660	99.8547	2660	99.9705
		2659	99.9675	2659	99.8112	2659	99.9698	2659	99.8365	2659	99.8545	2659	99.9704
		2658	99.9674	2658	99.811	2658	99.9697	2658	99.8364	2658	99.8544	2658	99.9703
		2657	99.9673	2657	99.811	2657	99.9697	2657	99.8362	2657	99.8544	2657	99.9703
		2656	99.9672	2656	99.8109	2656	99.9696	2656	99.8361	2656	99.8545	2656	99.9702
		2655	99.9672	2655	99.8109	2655	99.9695	2655	99.836	2655	99.8547	2655	99.9702
		2654	99.9671	2654	99.8108	2654	99.9694	2654	99.8359	2654	99.855	2654	99.9702
		2653	99.9671	2653	99.8109	2653	99.9694	2653	99.8359	2653	99.8553	2653	99.9702
		2652	99.967	2652	99.8109	2652	99.9693	2652	99.8358	2652	99.8557	2652	99.9702
		2651	99.967	2651	99.8109	2651	99.9692	2651	99.8358	2651	99.8562	2651	99.9702
		2650	99.967	2650	99.811	2650	99.9692	2650	99.8358	2650	99.8568	2650	99.9702
		2649	99.9669	2649	99.811	2649	99.9691	2649	99.8358	2649	99.8574	2649	99.9703
		2648	99.9669	2648	99.8111	2648	99.9691	2648	99.8358	2648	99.858	2648	99.9703
		2647	99.9669	2647	99.8112	2647	99.9691	2647	99.8358	2647	99.8587	2647	99.9704
		2646	99.9669	2646	99.8113	2646	99.9691	2646	99.8359	2646	99.8594	2646	99.9704
		2645	99.9669	2645	99.8114	2645	99.9691	2645	99.8359	2645	99.8602	2645	99.9705
		2644	99.9669	2644	99.8115	2644	99.9691	2644	99.836	2644	99.861	2644	99.9706
		2643	99.9669	2643	99.8116	2643	99.9691	2643	99.8361	2643	99.8618	2643	99.9706
		2642	99.9669	2642	99.8117	2642	99.9691	2642	99.8362	2642	99.8625	2642	99.9707
		2641	99.9669	2641	99.8118	2641	99.9692	2641	99.8363	2641	99.8633	2641	99.9708
		2640	99.9669	2640	99.8119	2640	99.9692	2640	99.8364	2640	99.864	2640	99.9709
		2639	99.9669	2639	99.812	2639	99.9692	2639	99.8364	2639	99.8647	2639	99.971
		2638	99.9668	2638	99.812	2638	99.9692	2638	99.8365	2638	99.8654	2638	99.971
		2637	99.9668	2637	99.812	2637	99.9691	2637	99.8365	2637	99.866	2637	99.971
		2636	99.9668	2636	99.8121	2636	99.9691	2636	99.8365	2636	99.8666	2636	99.971
		2635	99.9668	2635	99.8121	2635	99.9691	2635	99.8366	2635	99.8671	2635	99.971
		2634	99.9668	2634	99.8122	2634	99.9692	2634	99.8367	2634	99.8675	2634	99.9711
		2633	99.9667	2633	99.8122	2633	99.9692	2633	99.8367	2633	99.8679	2633	99.9711
		2632	99.9667	2632	99.8123	2632	99.9693	2632	99.8368	2632	99.8682	2632	99.9711
		2631	99.9667	2631	99.8123	2631	99.9693	2631	99.8369	2631	99.8684	2631	99.971
		2630	99.9666	2630	99.8124	2630	99.9694	2630	99.837	2630	99.8685	2630	99.971
		2629	99.9666	2629	99.8125	2629	99.9694	2629	99.8371	2629	99.8685	2629	99.971
		2628	99.9666	2628	99.8126	2628	99.9695	2628	99.8372	2628	99.8685	2628	99.9709
		2627	99.9665	2627	99.8127	2627	99.9696	2627	99.8373	2627	99.8685	2627	99.9709
		2626	99.9665	2626	99.8128	2626	99.9696	2626	99.8373	2626	99.8684	2626	99.9708
		2625	99.9664	2625	99.8128	2625	99.9696	2625	99.8374	2625	99.8682	2625	99.9707
		2624	99.9664	2624	99.8129	2624	99.9696	2624	99.8374	2624	99.868	2624	99.9707
		2623	99.9663	2623	99.813	2623	99.9696	2623	99.8375	2623	99.8677	2623	99.9706
		2622	99.9663	2622	99.813	2622	99.9696	2622	99.8375	2622	99.8674	2622	99.9704
		2621	99.9662	2621	99.8131	2621	99.9696	2621	99.8375	2621	99.8672	2621	99.9703
		2620	99.9662	2620	99.8131	2620	99.9696	2620	99.8375	2620	99.8669	2620	99.9702
		2619	99.9661	2619	99.8132	2619	99.9696	2619	99.8376	2619	99.8667	2619	99.9701
		2618	99.9661	2618	99.8134	2618	99.9697	2618	99.8377	2618	99.8666	2618	99.9701
		2617	99.9661	2617	99.8135	2617	99.9697	2617	99.8378	2617	99.8664	2617	99.97
		2616	99.9661	2616	99.8136	2616	99.9697	2616	99.8378	2616	99.8662	2616	99.9699
		2615	99.966	2615	99.8136	2615	99.9697	2615	99.8378	2615	99.866	2615	99.9698
		2614	99.966	2614	99.8136	2614	99.9696	2614	99.8378	2614	99.8657	2614	99.9697
		2613	99.9659	2613	99.8136	2613	99.9694	2613	99.8377	2613	99.8654	2613	99.9695
		2612	99.9658	2612	99.8136	2612	99.9694	2612	99.8376	2612	99.8651	2612	99.9694
		2611	99.9657	2611	99.8135	2611	99.9693	2611	99.8376	2611	99.8648	2611	99.9692
		2610	99.9657	2610	99.8134	2610	99.9692	2610	99.8376	2610	99.8647	2610	99.969
		2609	99.9656	2609	99.8133	2609	99.9692	2609	99.8376	2609	99.8646	2609	99.9688
		2608	99.9655	2608	99.8132	2608	99.9691	2608	99.8375	2608	99.8645	2608	99.9686
		2607	99.9654	2607	99.813	2607	99.9691	2607	99.8375	2607	99.8644	2607	99.9684
		2606	99.9653	2606	99.8128	2606	99.9691	2606	99.8375	2606	99.8643	2606	99.9682
		2605	99.9651	2605	99.8126	2605	99.969	2605	99.8375	2605	99.8642	2605	99.968
		2604	99.965	2604	99.8124	2604	99.969	2604	99.8375	2604	99.8642	2604	99.9677
		2603	99.9648	2603	99.8121	2603	99.969	2603	99.8375	2603	99.8642	2603	99.9675
		2602	99.9647	2602	99.8119	2602	99.9691	2602	99.8376	2602	99.8642	2602	99.9673
		2601	99.9645	2601	99.8116	2601	99.9691	2601	99.8377	2601	99.8642	2601	99.9671
		2600	99.9643	2600	99.8113	2600	99.9691	2600	99.8377	2600	99.8642	2600	99.9668
		2599	99.9641	2599	99.811	2599	99.9692	2599	99.8378	2599	99.8642	2599	99.9665
		2598	99.9638	2598	99.8106	2598	99.9692	2598	99.8378	2598	99.8641	2598	99.9663
		2597	99.9636	2597	99.8102	2597	99.9691	2597	99.8378	2597	99.864	2597	99.966
		2596	99.9634	2596	99.8099	2596	99.9691	2596	99.8378	2596	99.8638	2596	99.9657
		2595	99.9631	2595	99.8095	2595	99.9691	2595	99.8379	2595	99.8638	2595	99.9655
		2594	99.963	2594	99.8092	2594	99.9692	2594	99.8379	2594	99.8638	2594	99.9653
		2593	99.9628	2593	99.8089	2593	99.9692	2593	99.838	2593	99.864	2593	99.9651
		2592	99.9627	2592	99.8087	2592	99.9693	2592	99.838	2592	99.8641	2592	99.965
		2591	99.9625	2591	99.8085	2591	99.9693	2591	99.838	2591	99.8643	2591	99.9649
		2590	99.9624	2590	99.8083	2590	99.9694	2590	99.8381	2590	99.8645	2590	99.9648
		2589	99.9624	2589	99.8081	2589	99.9694	2589	99.8381	2589	99.8646	2589	99.9648
		2588	99.9623	2588	99.8079	2588	99.9694	2588	99.8381	2588	99.8648	2588	99.9647
		2587	99.9622	2587	99.8077	2587	99.9694	2587	99.8381	2587	99.865	2587	99.9648
		2586	99.9622	2586	99.8076	2586	99.9694	2586	99.838	2586	99.8652	2586	99.9648
		2585	99.9622	2585	99.8076	2585	99.9693	2585	99.838	2585	99.8654	2585	99.9649
		2584	99.9622	2584	99.8076	2584	99.9693	2584	99.8379	2584	99.8657	2584	99.9651
		2583	99.9622	2583	99.8076	2583	99.9692	2583	99.8378	2583	99.8661	2583	99.9652
		2582	99.9623	2582	99.8076	2582	99.9691	2582	99.8377	2582	99.8664	2582	99.9654
		2581	99.9624	2581	99.8077	2581	99.969	2581	99.8375	2581	99.8668	2581	99.9656
		2580	99.9625	2580	99.8078	2580	99.9689	2580	99.8372	2580	99.8672	2580	99.9658
		2579	99.9626	2579	99.8079	2579	99.9688	2579	99.8369	2579	99.8676	2579	99.9661
		2578	99.9627	2578	99.8081	2578	99.9687	2578	99.8367	2578	99.8679	2578	99.9663
		2577	99.9628	2577	99.8082	2577	99.9686	2577	99.8364	2577	99.8683	2577	99.9665
		2576	99.9629	2576	99.8083	2576	99.9685	2576	99.8361	2576	99.8686	2576	99.9668
		2575	99.963	2575	99.8084	2575	99.9684	2575	99.8357	2575	99.869	2575	99.967
		2574	99.963	2574	99.8084	2574	99.9682	2574	99.8354	2574	99.8692	2574	99.9672
		2573	99.963	2573	99.8085	2573	99.9681	2573	99.835	2573	99.8694	2573	99.9674
		2572	99.9631	2572	99.8084	2572	99.9679	2572	99.8346	2572	99.8696	2572	99.9676
		2571	99.9631	2571	99.8084	2571	99.9677	2571	99.8342	2571	99.8697	2571	99.9677
		2570	99.9631	2570	99.8084	2570	99.9674	2570	99.8337	2570	99.8698	2570	99.9678
		2569	99.9631	2569	99.8084	2569	99.9672	2569	99.8333	2569	99.8699	2569	99.968
		2568	99.9632	2568	99.8084	2568	99.967	2568	99.8328	2568	99.8699	2568	99.9681
		2567	99.9632	2567	99.8083	2567	99.9667	2567	99.8322	2567	99.8699	2567	99.9681
		2566	99.9633	2566	99.8083	2566	99.9665	2566	99.8317	2566	99.8699	2566	99.9682
		2565	99.9633	2565	99.8083	2565	99.9663	2565	99.8312	2565	99.8698	2565	99.9682
		2564	99.9634	2564	99.8082	2564	99.966	2564	99.8307	2564	99.8697	2564	99.9683
		2563	99.9635	2563	99.8081	2563	99.9658	2563	99.8302	2563	99.8696	2563	99.9683
		2562	99.9635	2562	99.808	2562	99.9656	2562	99.8297	2562	99.8694	2562	99.9683
		2561	99.9636	2561	99.808	2561	99.9654	2561	99.8293	2561	99.8692	2561	99.9683
		2560	99.9637	2560	99.8079	2560	99.9653	2560	99.829	2560	99.869	2560	99.9682
		2559	99.9638	2559	99.8078	2559	99.9651	2559	99.8287	2559	99.8688	2559	99.9682
		2558	99.9639	2558	99.8078	2558	99.965	2558	99.8285	2558	99.8686	2558	99.9682
		2557	99.964	2557	99.8077	2557	99.9649	2557	99.8282	2557	99.8684	2557	99.9682
		2556	99.9641	2556	99.8077	2556	99.9648	2556	99.828	2556	99.8682	2556	99.9682
		2555	99.9643	2555	99.8077	2555	99.9647	2555	99.8279	2555	99.868	2555	99.9681
		2554	99.9644	2554	99.8077	2554	99.9647	2554	99.8277	2554	99.8679	2554	99.9682
		2553	99.9646	2553	99.8078	2553	99.9647	2553	99.8277	2553	99.8677	2553	99.9682
		2552	99.9648	2552	99.8079	2552	99.9647	2552	99.8276	2552	99.8675	2552	99.9682
		2551	99.965	2551	99.808	2551	99.9647	2551	99.8277	2551	99.8674	2551	99.9683
		2550	99.9652	2550	99.8082	2550	99.9648	2550	99.8278	2550	99.8672	2550	99.9683
		2549	99.9654	2549	99.8084	2549	99.9649	2549	99.8279	2549	99.8671	2549	99.9684
		2548	99.9655	2548	99.8085	2548	99.965	2548	99.8281	2548	99.867	2548	99.9685
		2547	99.9657	2547	99.8087	2547	99.9652	2547	99.8284	2547	99.8668	2547	99.9686
		2546	99.9658	2546	99.8089	2546	99.9654	2546	99.8287	2546	99.8666	2546	99.9687
		2545	99.9659	2545	99.8091	2545	99.9656	2545	99.8291	2545	99.8665	2545	99.9688
		2544	99.966	2544	99.8093	2544	99.9658	2544	99.8295	2544	99.8664	2544	99.9689
		2543	99.9661	2543	99.8096	2543	99.966	2543	99.8299	2543	99.8663	2543	99.969
		2542	99.9662	2542	99.8098	2542	99.9663	2542	99.8304	2542	99.8662	2542	99.9691
		2541	99.9662	2541	99.8101	2541	99.9665	2541	99.8309	2541	99.8661	2541	99.9692
		2540	99.9662	2540	99.8104	2540	99.9668	2540	99.8313	2540	99.8661	2540	99.9693
		2539	99.9662	2539	99.8107	2539	99.9671	2539	99.8318	2539	99.866	2539	99.9694
		2538	99.9662	2538	99.811	2538	99.9674	2538	99.8323	2538	99.8659	2538	99.9696
		2537	99.9662	2537	99.8113	2537	99.9677	2537	99.8328	2537	99.8658	2537	99.9697
		2536	99.9661	2536	99.8117	2536	99.968	2536	99.8333	2536	99.8657	2536	99.9699
		2535	99.966	2535	99.812	2535	99.9684	2535	99.8338	2535	99.8655	2535	99.9701
		2534	99.9659	2534	99.8124	2534	99.9688	2534	99.8343	2534	99.8654	2534	99.9703
		2533	99.9658	2533	99.8128	2533	99.9692	2533	99.8348	2533	99.8652	2533	99.9704
		2532	99.9656	2532	99.8132	2532	99.9696	2532	99.8353	2532	99.8651	2532	99.9706
		2531	99.9654	2531	99.8137	2531	99.97	2531	99.8358	2531	99.865	2531	99.9708
		2530	99.9652	2530	99.8141	2530	99.9704	2530	99.8363	2530	99.8648	2530	99.971
		2529	99.965	2529	99.8145	2529	99.9708	2529	99.8367	2529	99.8647	2529	99.9711
		2528	99.9647	2528	99.815	2528	99.9713	2528	99.8372	2528	99.8645	2528	99.9713
		2527	99.9644	2527	99.8154	2527	99.9717	2527	99.8376	2527	99.8644	2527	99.9715
		2526	99.9641	2526	99.8159	2526	99.9721	2526	99.838	2526	99.8642	2526	99.9716
		2525	99.9638	2525	99.8163	2525	99.9725	2525	99.8384	2525	99.8641	2525	99.9718
		2524	99.9634	2524	99.8168	2524	99.973	2524	99.8387	2524	99.864	2524	99.9719
		2523	99.9631	2523	99.8172	2523	99.9734	2523	99.839	2523	99.8638	2523	99.9721
		2522	99.9628	2522	99.8177	2522	99.9738	2522	99.8393	2522	99.8636	2522	99.9722
		2521	99.9625	2521	99.8181	2521	99.9742	2521	99.8396	2521	99.8634	2521	99.9724
		2520	99.9621	2520	99.8185	2520	99.9746	2520	99.8398	2520	99.8631	2520	99.9725
		2519	99.9618	2519	99.819	2519	99.975	2519	99.8401	2519	99.8629	2519	99.9727
		2518	99.9615	2518	99.8194	2518	99.9754	2518	99.8403	2518	99.8627	2518	99.9728
		2517	99.9612	2517	99.8198	2517	99.9758	2517	99.8405	2517	99.8625	2517	99.973
		2516	99.961	2516	99.8202	2516	99.9761	2516	99.8408	2516	99.8624	2516	99.9731
		2515	99.9608	2515	99.8206	2515	99.9764	2515	99.841	2515	99.8623	2515	99.9732
		2514	99.9605	2514	99.8209	2514	99.9767	2514	99.8411	2514	99.8622	2514	99.9733
		2513	99.9604	2513	99.8212	2513	99.9769	2513	99.8413	2513	99.8622	2513	99.9734
		2512	99.9602	2512	99.8215	2512	99.9771	2512	99.8414	2512	99.8622	2512	99.9735
		2511	99.9601	2511	99.8217	2511	99.9772	2511	99.8415	2511	99.8621	2511	99.9736
		2510	99.96	2510	99.8219	2510	99.9774	2510	99.8416	2510	99.8622	2510	99.9737
		2509	99.9599	2509	99.8221	2509	99.9775	2509	99.8417	2509	99.8622	2509	99.9737
		2508	99.9599	2508	99.8222	2508	99.9776	2508	99.8418	2508	99.8623	2508	99.9738
		2507	99.9599	2507	99.8223	2507	99.9778	2507	99.8418	2507	99.8624	2507	99.9739
		2506	99.96	2506	99.8224	2506	99.9778	2506	99.8418	2506	99.8625	2506	99.974
		2505	99.9601	2505	99.8224	2505	99.9779	2505	99.8419	2505	99.8626	2505	99.9741
		2504	99.9602	2504	99.8224	2504	99.9778	2504	99.8419	2504	99.8628	2504	99.9742
		2503	99.9604	2503	99.8224	2503	99.9778	2503	99.8419	2503	99.8629	2503	99.9742
		2502	99.9606	2502	99.8224	2502	99.9777	2502	99.8419	2502	99.8632	2502	99.9743
		2501	99.9609	2501	99.8223	2501	99.9776	2501	99.8419	2501	99.8634	2501	99.9743
		2500	99.9611	2500	99.8223	2500	99.9775	2500	99.8419	2500	99.8637	2500	99.9744
		2499	99.9614	2499	99.8222	2499	99.9774	2499	99.8419	2499	99.8639	2499	99.9744
		2498	99.9616	2498	99.822	2498	99.9773	2498	99.8418	2498	99.8642	2498	99.9744
		2497	99.9619	2497	99.8219	2497	99.9772	2497	99.8418	2497	99.8644	2497	99.9744
		2496	99.9621	2496	99.8217	2496	99.977	2496	99.8416	2496	99.8646	2496	99.9743
		2495	99.9624	2495	99.8215	2495	99.9768	2495	99.8415	2495	99.8648	2495	99.9742
		2494	99.9627	2494	99.8213	2494	99.9767	2494	99.8413	2494	99.865	2494	99.9742
		2493	99.9629	2493	99.8211	2493	99.9765	2493	99.8411	2493	99.8651	2493	99.9742
		2492	99.9632	2492	99.8209	2492	99.9764	2492	99.841	2492	99.8653	2492	99.9741
		2491	99.9635	2491	99.8208	2491	99.9763	2491	99.8408	2491	99.8654	2491	99.9741
		2490	99.9638	2490	99.8207	2490	99.9763	2490	99.8406	2490	99.8655	2490	99.9741
		2489	99.9641	2489	99.8205	2489	99.9762	2489	99.8405	2489	99.8656	2489	99.9741
		2488	99.9644	2488	99.8203	2488	99.9761	2488	99.8402	2488	99.8657	2488	99.974
		2487	99.9646	2487	99.8202	2487	99.976	2487	99.84	2487	99.8658	2487	99.9739
		2486	99.9649	2486	99.82	2486	99.9759	2486	99.8397	2486	99.8658	2486	99.9738
		2485	99.9651	2485	99.8199	2485	99.9759	2485	99.8394	2485	99.8658	2485	99.9738
		2484	99.9653	2484	99.8198	2484	99.9759	2484	99.8392	2484	99.8657	2484	99.9737
		2483	99.9654	2483	99.8197	2483	99.976	2483	99.8389	2483	99.8656	2483	99.9737
		2482	99.9656	2482	99.8196	2482	99.9762	2482	99.8386	2482	99.8655	2482	99.9737
		2481	99.9657	2481	99.8195	2481	99.9763	2481	99.8383	2481	99.8653	2481	99.9736
		2480	99.9658	2480	99.8195	2480	99.9765	2480	99.838	2480	99.8652	2480	99.9736
		2479	99.9659	2479	99.8194	2479	99.9767	2479	99.8377	2479	99.865	2479	99.9736
		2478	99.966	2478	99.8193	2478	99.9768	2478	99.8373	2478	99.8648	2478	99.9736
		2477	99.966	2477	99.8192	2477	99.977	2477	99.837	2477	99.8646	2477	99.9736
		2476	99.9661	2476	99.8191	2476	99.9772	2476	99.8367	2476	99.8643	2476	99.9736
		2475	99.9661	2475	99.819	2475	99.9773	2475	99.8363	2475	99.8641	2475	99.9736
		2474	99.9662	2474	99.8189	2474	99.9775	2474	99.836	2474	99.8639	2474	99.9736
		2473	99.9662	2473	99.8188	2473	99.9776	2473	99.8357	2473	99.8636	2473	99.9735
		2472	99.9661	2472	99.8186	2472	99.9777	2472	99.8353	2472	99.8634	2472	99.9735
		2471	99.9661	2471	99.8185	2471	99.9778	2471	99.8349	2471	99.8631	2471	99.9734
		2470	99.9661	2470	99.8183	2470	99.9779	2470	99.8345	2470	99.8628	2470	99.9733
		2469	99.966	2469	99.818	2469	99.9779	2469	99.8341	2469	99.8625	2469	99.9731
		2468	99.966	2468	99.8178	2468	99.9779	2468	99.8337	2468	99.8621	2468	99.973
		2467	99.9659	2467	99.8175	2467	99.9779	2467	99.8333	2467	99.8618	2467	99.9728
		2466	99.9658	2466	99.8172	2466	99.9778	2466	99.8329	2466	99.8615	2466	99.9727
		2465	99.9658	2465	99.8169	2465	99.9777	2465	99.8325	2465	99.8612	2465	99.9725
		2464	99.9657	2464	99.8166	2464	99.9776	2464	99.8321	2464	99.8609	2464	99.9723
		2463	99.9656	2463	99.8162	2463	99.9774	2463	99.8317	2463	99.8607	2463	99.9721
		2462	99.9655	2462	99.8158	2462	99.9771	2462	99.8314	2462	99.8605	2462	99.9719
		2461	99.9654	2461	99.8154	2461	99.9768	2461	99.831	2461	99.8603	2461	99.9717
		2460	99.9653	2460	99.815	2460	99.9765	2460	99.8307	2460	99.8601	2460	99.9715
		2459	99.9652	2459	99.8146	2459	99.9762	2459	99.8305	2459	99.8599	2459	99.9712
		2458	99.9651	2458	99.8141	2458	99.9758	2458	99.8302	2458	99.8598	2458	99.971
		2457	99.9651	2457	99.8137	2457	99.9754	2457	99.83	2457	99.8597	2457	99.9708
		2456	99.965	2456	99.8133	2456	99.975	2456	99.8299	2456	99.8595	2456	99.9705
		2455	99.9649	2455	99.8129	2455	99.9747	2455	99.8297	2455	99.8594	2455	99.9703
		2454	99.9648	2454	99.8125	2454	99.9742	2454	99.8296	2454	99.8594	2454	99.97
		2453	99.9648	2453	99.8122	2453	99.9738	2453	99.8295	2453	99.8593	2453	99.9698
		2452	99.9648	2452	99.8118	2452	99.9735	2452	99.8294	2452	99.8593	2452	99.9695
		2451	99.9648	2451	99.8115	2451	99.9731	2451	99.8293	2451	99.8593	2451	99.9693
		2450	99.9648	2450	99.8112	2450	99.9727	2450	99.8293	2450	99.8593	2450	99.9691
		2449	99.9648	2449	99.8109	2449	99.9724	2449	99.8293	2449	99.8593	2449	99.9689
		2448	99.9648	2448	99.8107	2448	99.972	2448	99.8294	2448	99.8594	2448	99.9688
		2447	99.9648	2447	99.8105	2447	99.9717	2447	99.8295	2447	99.8595	2447	99.9686
		2446	99.9648	2446	99.8103	2446	99.9714	2446	99.8296	2446	99.8596	2446	99.9684
		2445	99.9649	2445	99.8102	2445	99.9711	2445	99.8297	2445	99.8598	2445	99.9683
		2444	99.965	2444	99.8102	2444	99.9708	2444	99.8299	2444	99.8599	2444	99.9681
		2443	99.9651	2443	99.8101	2443	99.9706	2443	99.83	2443	99.86	2443	99.9679
		2442	99.9652	2442	99.8101	2442	99.9704	2442	99.8301	2442	99.8602	2442	99.9678
		2441	99.9654	2441	99.8102	2441	99.9702	2441	99.8302	2441	99.8604	2441	99.9676
		2440	99.9655	2440	99.8102	2440	99.97	2440	99.8303	2440	99.8606	2440	99.9674
		2439	99.9657	2439	99.8103	2439	99.9699	2439	99.8303	2439	99.8608	2439	99.9672
		2438	99.9659	2438	99.8104	2438	99.9697	2438	99.8303	2438	99.861	2438	99.967
		2437	99.9661	2437	99.8104	2437	99.9696	2437	99.8303	2437	99.8612	2437	99.9668
		2436	99.9664	2436	99.8105	2436	99.9694	2436	99.8302	2436	99.8614	2436	99.9666
		2435	99.9666	2435	99.8106	2435	99.9693	2435	99.83	2435	99.8616	2435	99.9664
		2434	99.9668	2434	99.8108	2434	99.9693	2434	99.8299	2434	99.8619	2434	99.9662
		2433	99.9671	2433	99.811	2433	99.9692	2433	99.8298	2433	99.8621	2433	99.966
		2432	99.9674	2432	99.8112	2432	99.9692	2432	99.8296	2432	99.8624	2432	99.9658
		2431	99.9677	2431	99.8115	2431	99.9692	2431	99.8295	2431	99.8627	2431	99.9657
		2430	99.968	2430	99.8118	2430	99.9691	2430	99.8293	2430	99.863	2430	99.9655
		2429	99.9682	2429	99.8121	2429	99.9691	2429	99.829	2429	99.8633	2429	99.9654
		2428	99.9685	2428	99.8124	2428	99.9691	2428	99.8288	2428	99.8637	2428	99.9653
		2427	99.9689	2427	99.8127	2427	99.9691	2427	99.8285	2427	99.864	2427	99.9652
		2426	99.9692	2426	99.8131	2426	99.9691	2426	99.8282	2426	99.8644	2426	99.9651
		2425	99.9695	2425	99.8135	2425	99.9691	2425	99.8278	2425	99.8648	2425	99.9651
		2424	99.9698	2424	99.8139	2424	99.9691	2424	99.8274	2424	99.8653	2424	99.965
		2423	99.9702	2423	99.8142	2423	99.9692	2423	99.827	2423	99.8657	2423	99.965
		2422	99.9705	2422	99.8146	2422	99.9692	2422	99.8266	2422	99.8662	2422	99.965
		2421	99.9708	2421	99.815	2421	99.9692	2421	99.8262	2421	99.8666	2421	99.965
		2420	99.971	2420	99.8154	2420	99.9692	2420	99.8257	2420	99.8671	2420	99.965
		2419	99.9713	2419	99.8159	2419	99.9692	2419	99.8252	2419	99.8675	2419	99.9651
		2418	99.9716	2418	99.8165	2418	99.9692	2418	99.8248	2418	99.8681	2418	99.9652
		2417	99.9719	2417	99.8171	2417	99.9693	2417	99.8243	2417	99.8687	2417	99.9654
		2416	99.9722	2416	99.8179	2416	99.9694	2416	99.8239	2416	99.8694	2416	99.9656
		2415	99.9725	2415	99.8188	2415	99.9695	2415	99.8235	2415	99.8702	2415	99.9658
		2414	99.9728	2414	99.8197	2414	99.9696	2414	99.823	2414	99.8709	2414	99.9661
		2413	99.973	2413	99.8206	2413	99.9696	2413	99.8225	2413	99.8717	2413	99.9664
		2412	99.9733	2412	99.8216	2412	99.9697	2412	99.822	2412	99.8725	2412	99.9666
		2411	99.9735	2411	99.8226	2411	99.9698	2411	99.8215	2411	99.8734	2411	99.9669
		2410	99.9738	2410	99.8238	2410	99.9699	2410	99.8209	2410	99.8743	2410	99.9673
		2409	99.974	2409	99.825	2409	99.97	2409	99.8204	2409	99.8752	2409	99.9676
		2408	99.9743	2408	99.8263	2408	99.9701	2408	99.8198	2408	99.8761	2408	99.968
		2407	99.9745	2407	99.8277	2407	99.9703	2407	99.8192	2407	99.8771	2407	99.9683
		2406	99.9747	2406	99.8292	2406	99.9704	2406	99.8186	2406	99.878	2406	99.9687
		2405	99.9749	2405	99.8308	2405	99.9706	2405	99.8181	2405	99.8789	2405	99.9691
		2404	99.9751	2404	99.8323	2404	99.9707	2404	99.8175	2404	99.8797	2404	99.9695
		2403	99.9753	2403	99.834	2403	99.9709	2403	99.8169	2403	99.8805	2403	99.9698
		2402	99.9754	2402	99.8357	2402	99.9711	2402	99.8164	2402	99.8814	2402	99.9702
		2401	99.9756	2401	99.8375	2401	99.9713	2401	99.8159	2401	99.8822	2401	99.9707
		2400	99.9758	2400	99.8392	2400	99.9715	2400	99.8154	2400	99.883	2400	99.971
		2399	99.9759	2399	99.8408	2399	99.9717	2399	99.815	2399	99.8837	2399	99.9714
		2398	99.976	2398	99.8422	2398	99.9718	2398	99.8146	2398	99.8843	2398	99.9717
		2397	99.976	2397	99.8435	2397	99.972	2397	99.8142	2397	99.8848	2397	99.9719
		2396	99.976	2396	99.8447	2396	99.972	2396	99.814	2396	99.8852	2396	99.9721
		2395	99.9759	2395	99.8457	2395	99.9721	2395	99.8137	2395	99.8855	2395	99.9723
		2394	99.9758	2394	99.8466	2394	99.9722	2394	99.8136	2394	99.8856	2394	99.9724
		2393	99.9757	2393	99.8475	2393	99.9723	2393	99.8135	2393	99.8856	2393	99.9725
		2392	99.9755	2392	99.8483	2392	99.9724	2392	99.8136	2392	99.8856	2392	99.9725
		2391	99.9752	2391	99.849	2391	99.9724	2391	99.8137	2391	99.8854	2391	99.9726
		2390	99.975	2390	99.8496	2390	99.9725	2390	99.8138	2390	99.885	2390	99.9726
		2389	99.9746	2389	99.8499	2389	99.9725	2389	99.8141	2389	99.8845	2389	99.9725
		2388	99.9742	2388	99.8501	2388	99.9725	2388	99.8144	2388	99.8839	2388	99.9724
		2387	99.9738	2387	99.85	2387	99.9724	2387	99.8149	2387	99.8832	2387	99.9723
		2386	99.9734	2386	99.8498	2386	99.9723	2386	99.8154	2386	99.8824	2386	99.9721
		2385	99.9729	2385	99.8494	2385	99.9722	2385	99.816	2385	99.8816	2385	99.9719
		2384	99.9724	2384	99.8489	2384	99.9721	2384	99.8167	2384	99.8807	2384	99.9716
		2383	99.9719	2383	99.8484	2383	99.9719	2383	99.8176	2383	99.8798	2383	99.9714
		2382	99.9714	2382	99.8477	2382	99.9718	2382	99.8184	2382	99.8788	2382	99.9711
		2381	99.9708	2381	99.8471	2381	99.9716	2381	99.8194	2381	99.8778	2381	99.9709
		2380	99.9702	2380	99.8464	2380	99.9714	2380	99.8204	2380	99.8768	2380	99.9706
		2379	99.9697	2379	99.8457	2379	99.9712	2379	99.8214	2379	99.8757	2379	99.9704
		2378	99.9692	2378	99.845	2378	99.9711	2378	99.8224	2378	99.8748	2378	99.9702
		2377	99.9686	2377	99.8445	2377	99.971	2377	99.8234	2377	99.8738	2377	99.97
		2376	99.9681	2376	99.8441	2376	99.9708	2376	99.8244	2376	99.873	2376	99.9699
		2375	99.9677	2375	99.8438	2375	99.9708	2375	99.8255	2375	99.8721	2375	99.9698
		2374	99.9672	2374	99.8435	2374	99.9707	2374	99.8265	2374	99.8714	2374	99.9697
		2373	99.9668	2373	99.8431	2373	99.9706	2373	99.8275	2373	99.8706	2373	99.9696
		2372	99.9664	2372	99.8426	2372	99.9704	2372	99.8285	2372	99.8699	2372	99.9695
		2371	99.966	2371	99.8421	2371	99.9703	2371	99.8295	2371	99.8693	2371	99.9695
		2370	99.9657	2370	99.8415	2370	99.9702	2370	99.8306	2370	99.8688	2370	99.9694
		2369	99.9654	2369	99.8409	2369	99.9701	2369	99.8316	2369	99.8683	2369	99.9695
		2368	99.9651	2368	99.8404	2368	99.97	2368	99.8326	2368	99.8679	2368	99.9695
		2367	99.9649	2367	99.84	2367	99.97	2367	99.8335	2367	99.8675	2367	99.9696
		2366	99.9647	2366	99.8396	2366	99.97	2366	99.8345	2366	99.8671	2366	99.9697
		2365	99.9646	2365	99.8393	2365	99.97	2365	99.8354	2365	99.8668	2365	99.9698
		2364	99.9644	2364	99.8389	2364	99.97	2364	99.8363	2364	99.8666	2364	99.97
		2363	99.9643	2363	99.8384	2363	99.9701	2363	99.837	2363	99.8663	2363	99.9701
		2362	99.9643	2362	99.8378	2362	99.9701	2362	99.8377	2362	99.8661	2362	99.9703
		2361	99.9643	2361	99.8371	2361	99.9702	2361	99.8383	2361	99.8658	2361	99.9704
		2360	99.9643	2360	99.8362	2360	99.9702	2360	99.8388	2360	99.8656	2360	99.9705
		2359	99.9643	2359	99.8353	2359	99.9703	2359	99.8393	2359	99.8654	2359	99.9707
		2358	99.9643	2358	99.8344	2358	99.9703	2358	99.8397	2358	99.8653	2358	99.9708
		2357	99.9643	2357	99.8334	2357	99.9703	2357	99.8401	2357	99.8651	2357	99.9708
		2356	99.9643	2356	99.8324	2356	99.9704	2356	99.8405	2356	99.8649	2356	99.9709
		2355	99.9644	2355	99.8312	2355	99.9704	2355	99.8408	2355	99.8648	2355	99.971
		2354	99.9645	2354	99.8301	2354	99.9705	2354	99.841	2354	99.8646	2354	99.9711
		2353	99.9647	2353	99.8289	2353	99.9705	2353	99.8412	2353	99.8645	2353	99.9711
		2352	99.9648	2352	99.8278	2352	99.9706	2352	99.8414	2352	99.8644	2352	99.9712
		2351	99.965	2351	99.8267	2351	99.9707	2351	99.8415	2351	99.8643	2351	99.9712
		2350	99.9651	2350	99.8256	2350	99.9707	2350	99.8415	2350	99.8642	2350	99.9712
		2349	99.9652	2349	99.8246	2349	99.9708	2349	99.8415	2349	99.8641	2349	99.9712
		2348	99.9654	2348	99.8236	2348	99.9708	2348	99.8414	2348	99.864	2348	99.9711
		2347	99.9656	2347	99.8226	2347	99.9708	2347	99.8413	2347	99.864	2347	99.9711
		2346	99.9657	2346	99.8217	2346	99.9708	2346	99.8411	2346	99.864	2346	99.971
		2345	99.9659	2345	99.8208	2345	99.9708	2345	99.8409	2345	99.8641	2345	99.9709
		2344	99.9661	2344	99.82	2344	99.9707	2344	99.8407	2344	99.8643	2344	99.9709
		2343	99.9662	2343	99.8193	2343	99.9707	2343	99.8405	2343	99.8645	2343	99.9708
		2342	99.9664	2342	99.8188	2342	99.9707	2342	99.8403	2342	99.8647	2342	99.9708
		2341	99.9665	2341	99.8183	2341	99.9706	2341	99.8401	2341	99.8649	2341	99.9708
		2340	99.9667	2340	99.818	2340	99.9706	2340	99.8399	2340	99.8651	2340	99.9708
		2339	99.9668	2339	99.8177	2339	99.9705	2339	99.8397	2339	99.8654	2339	99.9707
		2338	99.967	2338	99.8175	2338	99.9704	2338	99.8396	2338	99.8656	2338	99.9707
		2337	99.9671	2337	99.8173	2337	99.9704	2337	99.8395	2337	99.8658	2337	99.9707
		2336	99.9672	2336	99.8172	2336	99.9703	2336	99.8394	2336	99.866	2336	99.9707
		2335	99.9673	2335	99.8171	2335	99.9702	2335	99.8393	2335	99.8662	2335	99.9707
		2334	99.9673	2334	99.817	2334	99.9702	2334	99.8393	2334	99.8663	2334	99.9707
		2333	99.9674	2333	99.817	2333	99.97	2333	99.8392	2333	99.8665	2333	99.9706
		2332	99.9674	2332	99.8169	2332	99.9699	2332	99.8391	2332	99.8666	2332	99.9706
		2331	99.9674	2331	99.8169	2331	99.9698	2331	99.839	2331	99.8667	2331	99.9706
		2330	99.9674	2330	99.817	2330	99.9697	2330	99.839	2330	99.8669	2330	99.9707
		2329	99.9674	2329	99.817	2329	99.9696	2329	99.8389	2329	99.867	2329	99.9707
		2328	99.9674	2328	99.8171	2328	99.9695	2328	99.8389	2328	99.8671	2328	99.9707
		2327	99.9674	2327	99.8172	2327	99.9694	2327	99.8389	2327	99.8672	2327	99.9708
		2326	99.9674	2326	99.8173	2326	99.9694	2326	99.8389	2326	99.8672	2326	99.9708
		2325	99.9674	2325	99.8172	2325	99.9693	2325	99.8389	2325	99.8672	2325	99.9708
		2324	99.9673	2324	99.8171	2324	99.9692	2324	99.8388	2324	99.8671	2324	99.9708
		2323	99.9673	2323	99.8169	2323	99.9692	2323	99.8388	2323	99.8669	2323	99.9708
		2322	99.9672	2322	99.8166	2322	99.9691	2322	99.8387	2322	99.8667	2322	99.9707
		2321	99.9672	2321	99.8164	2321	99.9691	2321	99.8386	2321	99.8664	2321	99.9706
		2320	99.9671	2320	99.8161	2320	99.969	2320	99.8385	2320	99.8662	2320	99.9706
		2319	99.967	2319	99.8159	2319	99.969	2319	99.8384	2319	99.866	2319	99.9705
		2318	99.967	2318	99.8157	2318	99.969	2318	99.8383	2318	99.8658	2318	99.9705
		2317	99.9669	2317	99.8155	2317	99.9689	2317	99.8382	2317	99.8656	2317	99.9705
		2316	99.9669	2316	99.8153	2316	99.9689	2316	99.8381	2316	99.8654	2316	99.9704
		2315	99.9668	2315	99.815	2315	99.9689	2315	99.838	2315	99.8652	2315	99.9704
		2314	99.9668	2314	99.8148	2314	99.9689	2314	99.8379	2314	99.865	2314	99.9703
		2313	99.9667	2313	99.8146	2313	99.9689	2313	99.8378	2313	99.8649	2313	99.9703
		2312	99.9667	2312	99.8144	2312	99.9689	2312	99.8377	2312	99.8647	2312	99.9702
		2311	99.9667	2311	99.8142	2311	99.9689	2311	99.8376	2311	99.8646	2311	99.9702
		2310	99.9666	2310	99.814	2310	99.9689	2310	99.8375	2310	99.8645	2310	99.9702
		2309	99.9666	2309	99.8137	2309	99.9689	2309	99.8374	2309	99.8643	2309	99.9701
		2308	99.9666	2308	99.8136	2308	99.9689	2308	99.8373	2308	99.8642	2308	99.9701
		2307	99.9666	2307	99.8134	2307	99.9689	2307	99.8372	2307	99.864	2307	99.97
		2306	99.9666	2306	99.8132	2306	99.9689	2306	99.8371	2306	99.8639	2306	99.97
		2305	99.9665	2305	99.8131	2305	99.969	2305	99.8371	2305	99.8638	2305	99.9699
		2304	99.9665	2304	99.813	2304	99.969	2304	99.837	2304	99.8638	2304	99.9699
		2303	99.9665	2303	99.813	2303	99.969	2303	99.837	2303	99.8638	2303	99.9699
		2302	99.9665	2302	99.813	2302	99.969	2302	99.837	2302	99.8638	2302	99.97
		2301	99.9665	2301	99.8131	2301	99.969	2301	99.837	2301	99.8638	2301	99.97
		2300	99.9665	2300	99.8131	2300	99.969	2300	99.837	2300	99.8638	2300	99.97
		2299	99.9666	2299	99.8132	2299	99.969	2299	99.837	2299	99.8639	2299	99.9701
		2298	99.9666	2298	99.8132	2298	99.969	2298	99.837	2298	99.864	2298	99.9701
		2297	99.9666	2297	99.8133	2297	99.969	2297	99.837	2297	99.864	2297	99.9701
		2296	99.9666	2296	99.8134	2296	99.9691	2296	99.837	2296	99.8641	2296	99.9701
		2295	99.9667	2295	99.8134	2295	99.9691	2295	99.837	2295	99.8641	2295	99.9702
		2294	99.9667	2294	99.8135	2294	99.9691	2294	99.837	2294	99.8641	2294	99.9702
		2293	99.9667	2293	99.8135	2293	99.9691	2293	99.837	2293	99.8642	2293	99.9702
		2292	99.9667	2292	99.8135	2292	99.9691	2292	99.837	2292	99.8642	2292	99.9702
		2291	99.9667	2291	99.8136	2291	99.9691	2291	99.837	2291	99.8643	2291	99.9702
		2290	99.9668	2290	99.8136	2290	99.9692	2290	99.837	2290	99.8644	2290	99.9702
		2289	99.9668	2289	99.8137	2289	99.9692	2289	99.8371	2289	99.8644	2289	99.9703
		2288	99.9668	2288	99.8138	2288	99.9692	2288	99.8371	2288	99.8645	2288	99.9703
		2287	99.9668	2287	99.8139	2287	99.9693	2287	99.8371	2287	99.8645	2287	99.9703
		2286	99.9668	2286	99.8139	2286	99.9693	2286	99.8372	2286	99.8646	2286	99.9703
		2285	99.9669	2285	99.814	2285	99.9694	2285	99.8372	2285	99.8647	2285	99.9703
		2284	99.9669	2284	99.814	2284	99.9694	2284	99.8372	2284	99.8647	2284	99.9703
		2283	99.9669	2283	99.8141	2283	99.9694	2283	99.8373	2283	99.8648	2283	99.9704
		2282	99.9669	2282	99.8141	2282	99.9695	2282	99.8373	2282	99.8648	2282	99.9704
		2281	99.967	2281	99.8142	2281	99.9695	2281	99.8374	2281	99.8649	2281	99.9704
		2280	99.967	2280	99.8142	2280	99.9696	2280	99.8374	2280	99.8649	2280	99.9704
		2279	99.967	2279	99.8142	2279	99.9696	2279	99.8374	2279	99.8649	2279	99.9704
		2278	99.967	2278	99.8142	2278	99.9696	2278	99.8374	2278	99.8649	2278	99.9704
		2277	99.967	2277	99.8142	2277	99.9696	2277	99.8374	2277	99.8649	2277	99.9704
		2276	99.967	2276	99.8142	2276	99.9696	2276	99.8374	2276	99.8649	2276	99.9704
		2275	99.9669	2275	99.8141	2275	99.9696	2275	99.8374	2275	99.8649	2275	99.9703
		2274	99.9669	2274	99.8141	2274	99.9697	2274	99.8374	2274	99.8649	2274	99.9703
		2273	99.9669	2273	99.8141	2273	99.9697	2273	99.8375	2273	99.8649	2273	99.9703
		2272	99.9669	2272	99.8141	2272	99.9697	2272	99.8375	2272	99.8649	2272	99.9703
		2271	99.9669	2271	99.8141	2271	99.9697	2271	99.8375	2271	99.8649	2271	99.9703
		2270	99.9669	2270	99.8141	2270	99.9697	2270	99.8375	2270	99.8649	2270	99.9703
		2269	99.9669	2269	99.814	2269	99.9697	2269	99.8375	2269	99.8649	2269	99.9703
		2268	99.9669	2268	99.814	2268	99.9697	2268	99.8375	2268	99.8648	2268	99.9703
		2267	99.9669	2267	99.814	2267	99.9697	2267	99.8375	2267	99.8648	2267	99.9702
		2266	99.9668	2266	99.8139	2266	99.9697	2266	99.8374	2266	99.8648	2266	99.9702
		2265	99.9668	2265	99.8139	2265	99.9696	2265	99.8374	2265	99.8647	2265	99.9702
		2264	99.9668	2264	99.8139	2264	99.9696	2264	99.8374	2264	99.8647	2264	99.9702
		2263	99.9668	2263	99.8138	2263	99.9696	2263	99.8374	2263	99.8647	2263	99.9702
		2262	99.9668	2262	99.8138	2262	99.9695	2262	99.8374	2262	99.8646	2262	99.9702
		2261	99.9668	2261	99.8138	2261	99.9695	2261	99.8374	2261	99.8646	2261	99.9702
		2260	99.9668	2260	99.8137	2260	99.9695	2260	99.8373	2260	99.8646	2260	99.9702
		2259	99.9668	2259	99.8137	2259	99.9695	2259	99.8373	2259	99.8645	2259	99.9702
		2258	99.9668	2258	99.8137	2258	99.9695	2258	99.8373	2258	99.8645	2258	99.9702
		2257	99.9668	2257	99.8138	2257	99.9695	2257	99.8374	2257	99.8645	2257	99.9702
		2256	99.9668	2256	99.8138	2256	99.9695	2256	99.8374	2256	99.8646	2256	99.9702
		2255	99.9668	2255	99.8139	2255	99.9695	2255	99.8374	2255	99.8646	2255	99.9702
		2254	99.9668	2254	99.8139	2254	99.9695	2254	99.8374	2254	99.8646	2254	99.9703
		2253	99.9668	2253	99.8139	2253	99.9695	2253	99.8375	2253	99.8646	2253	99.9703
		2252	99.9669	2252	99.8139	2252	99.9695	2252	99.8375	2252	99.8646	2252	99.9703
		2251	99.9669	2251	99.8139	2251	99.9695	2251	99.8375	2251	99.8645	2251	99.9703
		2250	99.9669	2250	99.8139	2250	99.9695	2250	99.8374	2250	99.8645	2250	99.9703
		2249	99.9669	2249	99.8139	2249	99.9695	2249	99.8374	2249	99.8645	2249	99.9703
		2248	99.9669	2248	99.8139	2248	99.9694	2248	99.8374	2248	99.8645	2248	99.9703
		2247	99.9669	2247	99.8139	2247	99.9694	2247	99.8374	2247	99.8645	2247	99.9703
		2246	99.9669	2246	99.8139	2246	99.9694	2246	99.8375	2246	99.8645	2246	99.9703
		2245	99.9669	2245	99.8139	2245	99.9694	2245	99.8374	2245	99.8644	2245	99.9703
		2244	99.9669	2244	99.8139	2244	99.9694	2244	99.8374	2244	99.8644	2244	99.9703
		2243	99.9669	2243	99.8138	2243	99.9694	2243	99.8374	2243	99.8644	2243	99.9703
		2242	99.9669	2242	99.8138	2242	99.9694	2242	99.8373	2242	99.8643	2242	99.9703
		2241	99.9668	2241	99.8137	2241	99.9693	2241	99.8373	2241	99.8643	2241	99.9702
		2240	99.9668	2240	99.8137	2240	99.9693	2240	99.8373	2240	99.8642	2240	99.9702
		2239	99.9668	2239	99.8136	2239	99.9693	2239	99.8372	2239	99.8642	2239	99.9702
		2238	99.9668	2238	99.8136	2238	99.9692	2238	99.8372	2238	99.8641	2238	99.9702
		2237	99.9668	2237	99.8135	2237	99.9692	2237	99.8371	2237	99.8641	2237	99.9701
		2236	99.9667	2236	99.8135	2236	99.9691	2236	99.8371	2236	99.8641	2236	99.9701
		2235	99.9667	2235	99.8134	2235	99.9691	2235	99.8371	2235	99.864	2235	99.97
		2234	99.9667	2234	99.8134	2234	99.9691	2234	99.837	2234	99.864	2234	99.97
		2233	99.9667	2233	99.8133	2233	99.9691	2233	99.837	2233	99.864	2233	99.97
		2232	99.9667	2232	99.8133	2232	99.9691	2232	99.837	2232	99.8639	2232	99.97
		2231	99.9667	2231	99.8133	2231	99.969	2231	99.837	2231	99.8639	2231	99.9699
		2230	99.9667	2230	99.8133	2230	99.969	2230	99.8369	2230	99.8639	2230	99.9699
		2229	99.9666	2229	99.8132	2229	99.969	2229	99.8369	2229	99.8639	2229	99.9699
		2228	99.9666	2228	99.8132	2228	99.969	2228	99.8369	2228	99.8639	2228	99.9699
		2227	99.9666	2227	99.8132	2227	99.969	2227	99.8369	2227	99.8638	2227	99.9699
		2226	99.9666	2226	99.8131	2226	99.969	2226	99.8369	2226	99.8638	2226	99.9698
		2225	99.9666	2225	99.8131	2225	99.9689	2225	99.8368	2225	99.8637	2225	99.9698
		2224	99.9666	2224	99.8131	2224	99.969	2224	99.8369	2224	99.8638	2224	99.9698
		2223	99.9666	2223	99.8132	2223	99.969	2223	99.8369	2223	99.8638	2223	99.9698
		2222	99.9666	2222	99.8132	2222	99.969	2222	99.8369	2222	99.8639	2222	99.9698
		2221	99.9666	2221	99.8132	2221	99.969	2221	99.8369	2221	99.8639	2221	99.9698
		2220	99.9666	2220	99.8133	2220	99.969	2220	99.837	2220	99.8639	2220	99.9699
		2219	99.9666	2219	99.8133	2219	99.9691	2219	99.837	2219	99.864	2219	99.9699
		2218	99.9666	2218	99.8134	2218	99.9691	2218	99.837	2218	99.864	2218	99.9699
		2217	99.9665	2217	99.8134	2217	99.9691	2217	99.8371	2217	99.8641	2217	99.9699
		2216	99.9665	2216	99.8134	2216	99.9691	2216	99.8371	2216	99.8641	2216	99.9699
		2215	99.9665	2215	99.8134	2215	99.9691	2215	99.8371	2215	99.8641	2215	99.9699
		2214	99.9665	2214	99.8134	2214	99.9691	2214	99.837	2214	99.8641	2214	99.9699
		2213	99.9665	2213	99.8134	2213	99.9691	2213	99.837	2213	99.8642	2213	99.9699
		2212	99.9664	2212	99.8134	2212	99.9691	2212	99.837	2212	99.8642	2212	99.9699
		2211	99.9664	2211	99.8134	2211	99.9691	2211	99.8371	2211	99.8642	2211	99.9699
		2210	99.9664	2210	99.8134	2210	99.9691	2210	99.8371	2210	99.8643	2210	99.9699
		2209	99.9664	2209	99.8135	2209	99.9692	2209	99.8371	2209	99.8643	2209	99.9699
		2208	99.9664	2208	99.8135	2208	99.9692	2208	99.8371	2208	99.8644	2208	99.9699
		2207	99.9664	2207	99.8135	2207	99.9692	2207	99.8371	2207	99.8644	2207	99.9699
		2206	99.9665	2206	99.8136	2206	99.9692	2206	99.8372	2206	99.8645	2206	99.9699
		2205	99.9665	2205	99.8136	2205	99.9693	2205	99.8372	2205	99.8646	2205	99.97
		2204	99.9665	2204	99.8137	2204	99.9693	2204	99.8373	2204	99.8647	2204	99.97
		2203	99.9665	2203	99.8137	2203	99.9693	2203	99.8373	2203	99.8648	2203	99.97
		2202	99.9666	2202	99.8138	2202	99.9693	2202	99.8373	2202	99.8649	2202	99.97
		2201	99.9666	2201	99.8138	2201	99.9693	2201	99.8373	2201	99.8649	2201	99.97
		2200	99.9666	2200	99.8138	2200	99.9693	2200	99.8373	2200	99.8649	2200	99.97
		2199	99.9666	2199	99.8138	2199	99.9693	2199	99.8373	2199	99.865	2199	99.97
		2198	99.9666	2198	99.8138	2198	99.9693	2198	99.8373	2198	99.8649	2198	99.97
		2197	99.9666	2197	99.8138	2197	99.9693	2197	99.8373	2197	99.8649	2197	99.97
		2196	99.9666	2196	99.8137	2196	99.9693	2196	99.8373	2196	99.8649	2196	99.97
		2195	99.9666	2195	99.8137	2195	99.9692	2195	99.8372	2195	99.8648	2195	99.97
		2194	99.9665	2194	99.8136	2194	99.9692	2194	99.8371	2194	99.8646	2194	99.9699
		2193	99.9665	2193	99.8134	2193	99.9691	2193	99.837	2193	99.8645	2193	99.9698
		2192	99.9664	2192	99.8133	2192	99.969	2192	99.8368	2192	99.8643	2192	99.9697
		2191	99.9663	2191	99.8131	2191	99.9688	2191	99.8366	2191	99.8641	2191	99.9695
		2190	99.9661	2190	99.8128	2190	99.9686	2190	99.8364	2190	99.8639	2190	99.9693
		2189	99.966	2189	99.8126	2189	99.9684	2189	99.8361	2189	99.8636	2189	99.9691
		2188	99.9659	2188	99.8123	2188	99.9682	2188	99.8358	2188	99.8633	2188	99.9689
		2187	99.9657	2187	99.812	2187	99.9679	2187	99.8355	2187	99.8631	2187	99.9687
		2186	99.9656	2186	99.8117	2186	99.9677	2186	99.8351	2186	99.8627	2186	99.9684
		2185	99.9654	2185	99.8114	2185	99.9673	2185	99.8347	2185	99.8624	2185	99.9681
		2184	99.9652	2184	99.811	2184	99.967	2184	99.8342	2184	99.862	2184	99.9679
		2183	99.9651	2183	99.8107	2183	99.9667	2183	99.8338	2183	99.8616	2183	99.9676
		2182	99.965	2182	99.8104	2182	99.9664	2182	99.8334	2182	99.8613	2182	99.9673
		2181	99.9649	2181	99.8102	2181	99.9661	2181	99.833	2181	99.861	2181	99.9671
		2180	99.9648	2180	99.81	2180	99.9658	2180	99.8326	2180	99.8607	2180	99.9669
		2179	99.9648	2179	99.81	2179	99.9655	2179	99.8323	2179	99.8606	2179	99.9667
		2178	99.9649	2178	99.8102	2178	99.9654	2178	99.832	2178	99.8605	2178	99.9666
		2177	99.9651	2177	99.8106	2177	99.9653	2177	99.832	2177	99.8606	2177	99.9666
		2176	99.9655	2176	99.8112	2176	99.9654	2176	99.832	2176	99.861	2176	99.9667
		2175	99.9659	2175	99.8121	2175	99.9655	2175	99.8322	2175	99.8614	2175	99.9669
		2174	99.9664	2174	99.8131	2174	99.9656	2174	99.8324	2174	99.862	2174	99.9672
		2173	99.9669	2173	99.8141	2173	99.9659	2173	99.8328	2173	99.8627	2173	99.9676
		2172	99.9676	2172	99.8154	2172	99.9662	2172	99.8332	2172	99.8634	2172	99.968
		2171	99.9684	2171	99.8168	2171	99.9667	2171	99.8337	2171	99.8643	2171	99.9685
		2170	99.9692	2170	99.8184	2170	99.9672	2170	99.8345	2170	99.8653	2170	99.9691
		2169	99.9702	2169	99.8203	2169	99.968	2169	99.8355	2169	99.8666	2169	99.9699
		2168	99.9714	2168	99.8224	2168	99.9689	2168	99.8367	2168	99.8681	2168	99.9708
		2167	99.9726	2167	99.8247	2167	99.9698	2167	99.838	2167	99.8697	2167	99.9718
		2166	99.9739	2166	99.8272	2166	99.971	2166	99.8395	2166	99.8715	2166	99.973
		2165	99.9753	2165	99.8299	2165	99.9723	2165	99.8413	2165	99.8735	2165	99.9742
		2164	99.9768	2164	99.8328	2164	99.9736	2164	99.8431	2164	99.8756	2164	99.9755
		2163	99.9783	2163	99.8357	2163	99.975	2163	99.845	2163	99.8777	2163	99.9768
		2162	99.9798	2162	99.8387	2162	99.9764	2162	99.8469	2162	99.8799	2162	99.9782
		2161	99.9813	2161	99.8417	2161	99.9779	2161	99.849	2161	99.8821	2161	99.9796
		2160	99.9829	2160	99.8449	2160	99.9795	2160	99.8512	2160	99.8845	2160	99.981
		2159	99.9845	2159	99.8481	2159	99.9812	2159	99.8535	2159	99.887	2159	99.9826
		2158	99.9862	2158	99.8513	2158	99.9829	2158	99.8559	2158	99.8895	2158	99.9841
		2157	99.9877	2157	99.8542	2157	99.9845	2157	99.8582	2157	99.8919	2157	99.9856
		2156	99.9891	2156	99.8568	2156	99.9861	2156	99.8603	2156	99.894	2156	99.9869
		2155	99.9904	2155	99.8591	2155	99.9874	2155	99.8622	2155	99.8958	2155	99.988
		2154	99.9915	2154	99.8613	2154	99.9888	2154	99.8642	2154	99.8976	2154	99.9892
		2153	99.9927	2153	99.8634	2153	99.9902	2153	99.8661	2153	99.8993	2153	99.9903
		2152	99.9938	2152	99.8655	2152	99.9916	2152	99.868	2152	99.9011	2152	99.9914
		2151	99.9948	2151	99.8675	2151	99.9929	2151	99.87	2151	99.9029	2151	99.9925
		2150	99.9957	2150	99.8692	2150	99.9941	2150	99.8717	2150	99.9043	2150	99.9935
		2149	99.9964	2149	99.8705	2149	99.995	2149	99.8731	2149	99.9055	2149	99.9942
		2148	99.9969	2148	99.8714	2148	99.9958	2148	99.8742	2148	99.9063	2148	99.9948
		2147	99.9972	2147	99.872	2147	99.9964	2147	99.8751	2147	99.9069	2147	99.9952
		2146	99.9974	2146	99.8722	2146	99.9968	2146	99.8757	2146	99.9071	2146	99.9954
		2145	99.9974	2145	99.872	2145	99.997	2145	99.8761	2145	99.9071	2145	99.9955
		2144	99.9972	2144	99.8716	2144	99.9971	2144	99.8763	2144	99.9069	2144	99.9955
		2143	99.9971	2143	99.871	2143	99.9972	2143	99.8764	2143	99.9065	2143	99.9953
		2142	99.9968	2142	99.8703	2142	99.9972	2142	99.8765	2142	99.906	2142	99.9952
		2141	99.9965	2141	99.8693	2141	99.9971	2141	99.8765	2141	99.9056	2141	99.995
		2140	99.996	2140	99.8681	2140	99.9968	2140	99.8761	2140	99.9047	2140	99.9946
		2139	99.9953	2139	99.8664	2139	99.9962	2139	99.8753	2139	99.9034	2139	99.9939
		2138	99.9944	2138	99.8643	2138	99.9955	2138	99.8743	2138	99.9019	2138	99.9931
		2137	99.9933	2137	99.8621	2137	99.9946	2137	99.8731	2137	99.9003	2137	99.9922
		2136	99.9922	2136	99.8597	2136	99.9936	2136	99.8717	2136	99.8985	2136	99.9912
		2135	99.9911	2135	99.8572	2135	99.9925	2135	99.8703	2135	99.8967	2135	99.9902
		2134	99.9899	2134	99.8548	2134	99.9915	2134	99.8688	2134	99.8948	2134	99.9892
		2133	99.9888	2133	99.8522	2133	99.9903	2133	99.8673	2133	99.8929	2133	99.9881
		2132	99.9875	2132	99.8494	2132	99.9892	2132	99.8657	2132	99.8909	2132	99.9869
		2131	99.9861	2131	99.8464	2131	99.9877	2131	99.8637	2131	99.8885	2131	99.9855
		2130	99.9847	2130	99.8432	2130	99.9863	2130	99.8617	2130	99.8861	2130	99.9842
		2129	99.9834	2129	99.8402	2129	99.9849	2129	99.8598	2129	99.8838	2129	99.9828
		2128	99.9821	2128	99.8372	2128	99.9835	2128	99.8579	2128	99.8816	2128	99.9815
		2127	99.9808	2127	99.8343	2127	99.9823	2127	99.8561	2127	99.8795	2127	99.9803
		2126	99.9796	2126	99.8314	2126	99.981	2126	99.8544	2126	99.8775	2126	99.9791
		2125	99.9784	2125	99.8286	2125	99.9798	2125	99.8527	2125	99.8755	2125	99.9779
		2124	99.9772	2124	99.8257	2124	99.9785	2124	99.8509	2124	99.8734	2124	99.9766
		2123	99.9759	2123	99.8229	2123	99.9771	2123	99.8491	2123	99.8714	2123	99.9753
		2122	99.9746	2122	99.8199	2122	99.9758	2122	99.8472	2122	99.8693	2122	99.9739
		2121	99.9732	2121	99.817	2121	99.9744	2121	99.8453	2121	99.8671	2121	99.9726
		2120	99.9719	2120	99.814	2120	99.9731	2120	99.8435	2120	99.865	2120	99.9712
		2119	99.9707	2119	99.8112	2119	99.9718	2119	99.8417	2119	99.863	2119	99.9699
		2118	99.9695	2118	99.8084	2118	99.9707	2118	99.8401	2118	99.8612	2118	99.9687
		2117	99.9684	2117	99.8057	2117	99.9696	2117	99.8386	2117	99.8594	2117	99.9674
		2116	99.9673	2116	99.8031	2116	99.9686	2116	99.8372	2116	99.8576	2116	99.9663
		2115	99.9663	2115	99.8005	2115	99.9676	2115	99.8358	2115	99.856	2115	99.9651
		2114	99.9652	2114	99.7981	2114	99.9667	2114	99.8345	2114	99.8544	2114	99.9641
		2113	99.9643	2113	99.7957	2113	99.9658	2113	99.8333	2113	99.8529	2113	99.963
		2112	99.9633	2112	99.7934	2112	99.965	2112	99.832	2112	99.8515	2112	99.962
		2111	99.9624	2111	99.7913	2111	99.9642	2111	99.8309	2111	99.8503	2111	99.9611
		2110	99.9616	2110	99.7894	2110	99.9636	2110	99.83	2110	99.8492	2110	99.9603
		2109	99.9608	2109	99.7876	2109	99.963	2109	99.8291	2109	99.8482	2109	99.9595
		2108	99.96	2108	99.7859	2108	99.9625	2108	99.8283	2108	99.8473	2108	99.9588
		2107	99.9592	2107	99.7844	2107	99.962	2107	99.8274	2107	99.8464	2107	99.9581
		2106	99.9586	2106	99.7829	2106	99.9615	2106	99.8267	2106	99.8456	2106	99.9575
		2105	99.9579	2105	99.7816	2105	99.9611	2105	99.826	2105	99.845	2105	99.9569
		2104	99.9573	2104	99.7805	2104	99.9607	2104	99.8254	2104	99.8444	2104	99.9565
		2103	99.9567	2103	99.7795	2103	99.9605	2103	99.8248	2103	99.8441	2103	99.9561
		2102	99.9562	2102	99.7787	2102	99.9603	2102	99.8243	2102	99.8438	2102	99.9558
		2101	99.9558	2101	99.778	2101	99.9602	2101	99.8239	2101	99.8437	2101	99.9556
		2100	99.9555	2100	99.7775	2100	99.9601	2100	99.8236	2100	99.8438	2100	99.9554
		2099	99.9551	2099	99.7771	2099	99.96	2099	99.8233	2099	99.8439	2099	99.9554
		2098	99.9549	2098	99.7769	2098	99.9601	2098	99.823	2098	99.8441	2098	99.9554
		2097	99.9547	2097	99.7769	2097	99.9601	2097	99.8228	2097	99.8444	2097	99.9555
		2096	99.9546	2096	99.7771	2096	99.9602	2096	99.8227	2096	99.8449	2096	99.9557
		2095	99.9545	2095	99.7775	2095	99.9604	2095	99.8226	2095	99.8454	2095	99.9559
		2094	99.9545	2094	99.7779	2094	99.9606	2094	99.8225	2094	99.846	2094	99.9562
		2093	99.9545	2093	99.7784	2093	99.9607	2093	99.8224	2093	99.8466	2093	99.9566
		2092	99.9546	2092	99.7789	2092	99.9609	2092	99.8223	2092	99.8473	2092	99.9569
		2091	99.9546	2091	99.7794	2091	99.9611	2091	99.8222	2091	99.8479	2091	99.9573
		2090	99.9547	2090	99.7799	2090	99.9612	2090	99.8221	2090	99.8485	2090	99.9577
		2089	99.9548	2089	99.7805	2089	99.9613	2089	99.8219	2089	99.8491	2089	99.9581
		2088	99.9549	2088	99.781	2088	99.9614	2088	99.8217	2088	99.8498	2088	99.9585
		2087	99.955	2087	99.7814	2087	99.9615	2087	99.8215	2087	99.8504	2087	99.9589
		2086	99.9551	2086	99.7818	2086	99.9616	2086	99.8212	2086	99.851	2086	99.9593
		2085	99.9553	2085	99.7823	2085	99.9616	2085	99.8209	2085	99.8516	2085	99.9596
		2084	99.9554	2084	99.7827	2084	99.9617	2084	99.8207	2084	99.8521	2084	99.96
		2083	99.9557	2083	99.7832	2083	99.9617	2083	99.8204	2083	99.8527	2083	99.9605
		2082	99.956	2082	99.7838	2082	99.9617	2082	99.8203	2082	99.8533	2082	99.9609
		2081	99.9564	2081	99.7843	2081	99.9617	2081	99.82	2081	99.8538	2081	99.9613
		2080	99.9567	2080	99.7849	2080	99.9617	2080	99.8199	2080	99.8542	2080	99.9618
		2079	99.9571	2079	99.7855	2079	99.9616	2079	99.8197	2079	99.8546	2079	99.9622
		2078	99.9575	2078	99.7861	2078	99.9615	2078	99.8195	2078	99.8551	2078	99.9626
		2077	99.9579	2077	99.7868	2077	99.9615	2077	99.8194	2077	99.8554	2077	99.9631
		2076	99.9583	2076	99.7875	2076	99.9614	2076	99.8193	2076	99.8559	2076	99.9635
		2075	99.9587	2075	99.7882	2075	99.9614	2075	99.8192	2075	99.8563	2075	99.9639
		2074	99.9591	2074	99.7889	2074	99.9614	2074	99.8192	2074	99.8567	2074	99.9643
		2073	99.9595	2073	99.7897	2073	99.9614	2073	99.8193	2073	99.8571	2073	99.9647
		2072	99.96	2072	99.7905	2072	99.9614	2072	99.8194	2072	99.8575	2072	99.965
		2071	99.9604	2071	99.7913	2071	99.9615	2071	99.8195	2071	99.8579	2071	99.9654
		2070	99.9608	2070	99.7921	2070	99.9615	2070	99.8197	2070	99.8581	2070	99.9657
		2069	99.9612	2069	99.7928	2069	99.9615	2069	99.8199	2069	99.8583	2069	99.966
		2068	99.9616	2068	99.7935	2068	99.9616	2068	99.8202	2068	99.8584	2068	99.9663
		2067	99.962	2067	99.7942	2067	99.9616	2067	99.8205	2067	99.8584	2067	99.9665
		2066	99.9624	2066	99.7949	2066	99.9617	2066	99.8208	2066	99.8584	2066	99.9668
		2065	99.9626	2065	99.7955	2065	99.9617	2065	99.8212	2065	99.8582	2065	99.9669
		2064	99.9629	2064	99.796	2064	99.9616	2064	99.8215	2064	99.8579	2064	99.9671
		2063	99.963	2063	99.7964	2063	99.9616	2063	99.8217	2063	99.8575	2063	99.9671
		2062	99.963	2062	99.7966	2062	99.9615	2062	99.8219	2062	99.857	2062	99.9671
		2061	99.9629	2061	99.7969	2061	99.9615	2061	99.8221	2061	99.8564	2061	99.967
		2060	99.9628	2060	99.797	2060	99.9615	2060	99.8224	2060	99.8559	2060	99.9669
		2059	99.9627	2059	99.7972	2059	99.9616	2059	99.8227	2059	99.8554	2059	99.9668
		2058	99.9625	2058	99.7973	2058	99.9617	2058	99.8229	2058	99.8548	2058	99.9667
		2057	99.9623	2057	99.7972	2057	99.9617	2057	99.8231	2057	99.8542	2057	99.9665
		2056	99.962	2056	99.7971	2056	99.9618	2056	99.8232	2056	99.8535	2056	99.9663
		2055	99.9617	2055	99.7968	2055	99.9618	2055	99.8233	2055	99.8526	2055	99.966
		2054	99.9614	2054	99.7964	2054	99.9617	2054	99.8234	2054	99.8516	2054	99.9657
		2053	99.961	2053	99.7958	2053	99.9616	2053	99.8234	2053	99.8504	2053	99.9653
		2052	99.9606	2052	99.7951	2052	99.9613	2052	99.8232	2052	99.8491	2052	99.9649
		2051	99.96	2051	99.7942	2051	99.9611	2051	99.823	2051	99.8476	2051	99.9644
		2050	99.9594	2050	99.7933	2050	99.9607	2050	99.8228	2050	99.8461	2050	99.9638
		2049	99.9586	2049	99.7922	2049	99.9604	2049	99.8226	2049	99.8445	2049	99.9633
		2048	99.9578	2048	99.7911	2048	99.9599	2048	99.8223	2048	99.8429	2048	99.9627
		2047	99.9569	2047	99.79	2047	99.9594	2047	99.822	2047	99.8413	2047	99.962
		2046	99.9559	2046	99.7889	2046	99.9589	2046	99.8217	2046	99.8397	2046	99.9614
		2045	99.955	2045	99.7878	2045	99.9583	2045	99.8214	2045	99.8382	2045	99.9608
		2044	99.9541	2044	99.7868	2044	99.9577	2044	99.8213	2044	99.8367	2044	99.9602
		2043	99.9532	2043	99.786	2043	99.9572	2043	99.8212	2043	99.8354	2043	99.9596
		2042	99.9525	2042	99.7853	2042	99.9567	2042	99.8213	2042	99.8342	2042	99.9592
		2041	99.9518	2041	99.7847	2041	99.9563	2041	99.8214	2041	99.8332	2041	99.9588
		2040	99.9512	2040	99.7843	2040	99.9559	2040	99.8217	2040	99.8322	2040	99.9585
		2039	99.9507	2039	99.7841	2039	99.9556	2039	99.8219	2039	99.8313	2039	99.9582
		2038	99.9502	2038	99.784	2038	99.9553	2038	99.8222	2038	99.8306	2038	99.9581
		2037	99.9498	2037	99.7841	2037	99.9551	2037	99.8226	2037	99.83	2037	99.9579
		2036	99.9493	2036	99.7844	2036	99.955	2036	99.823	2036	99.8296	2036	99.9579
		2035	99.9489	2035	99.785	2035	99.955	2035	99.8236	2035	99.8294	2035	99.9579
		2034	99.9485	2034	99.7857	2034	99.955	2034	99.8242	2034	99.8294	2034	99.958
		2033	99.9483	2033	99.7868	2033	99.9553	2033	99.8249	2033	99.8297	2033	99.9582
		2032	99.9481	2032	99.7882	2032	99.9557	2032	99.8257	2032	99.8304	2032	99.9585
		2031	99.948	2031	99.7899	2031	99.9564	2031	99.8267	2031	99.8315	2031	99.9589
		2030	99.9481	2030	99.7919	2030	99.9572	2030	99.8278	2030	99.8329	2030	99.9595
		2029	99.9485	2029	99.7941	2029	99.9581	2029	99.829	2029	99.8347	2029	99.9601
		2028	99.949	2028	99.7967	2028	99.9592	2028	99.8302	2028	99.8367	2028	99.9609
		2027	99.9497	2027	99.7995	2027	99.9605	2027	99.8315	2027	99.839	2027	99.9618
		2026	99.9506	2026	99.8025	2026	99.962	2026	99.8329	2026	99.8415	2026	99.9627
		2025	99.9516	2025	99.8057	2025	99.9637	2025	99.8344	2025	99.8443	2025	99.9638
		2024	99.9527	2024	99.8091	2024	99.9655	2024	99.8359	2024	99.8473	2024	99.9649
		2023	99.9539	2023	99.8126	2023	99.9673	2023	99.8374	2023	99.8504	2023	99.9661
		2022	99.955	2022	99.8162	2022	99.9692	2022	99.8389	2022	99.8537	2022	99.9672
		2021	99.9562	2021	99.8196	2021	99.971	2021	99.8403	2021	99.857	2021	99.9683
		2020	99.9572	2020	99.823	2020	99.9728	2020	99.8417	2020	99.8603	2020	99.9694
		2019	99.9582	2019	99.8262	2019	99.9744	2019	99.843	2019	99.8635	2019	99.9704
		2018	99.9591	2018	99.8292	2018	99.9759	2018	99.8442	2018	99.8666	2018	99.9713
		2017	99.9601	2017	99.8319	2017	99.9772	2017	99.8454	2017	99.8694	2017	99.9721
		2016	99.9609	2016	99.8342	2016	99.9783	2016	99.8464	2016	99.8721	2016	99.9729
		2015	99.9618	2015	99.8362	2015	99.9792	2015	99.8473	2015	99.8745	2015	99.9735
		2014	99.9627	2014	99.8377	2014	99.98	2014	99.8481	2014	99.8767	2014	99.9741
		2013	99.9636	2013	99.839	2013	99.9805	2013	99.8487	2013	99.8786	2013	99.9746
		2012	99.9645	2012	99.8398	2012	99.9807	2012	99.8491	2012	99.8803	2012	99.975
		2011	99.9653	2011	99.8404	2011	99.9808	2011	99.8494	2011	99.8817	2011	99.9753
		2010	99.966	2010	99.8407	2010	99.9807	2010	99.8496	2010	99.8828	2010	99.9755
		2009	99.9667	2009	99.8407	2009	99.9804	2009	99.8496	2009	99.8837	2009	99.9757
		2008	99.9672	2008	99.8405	2008	99.9799	2008	99.8496	2008	99.8843	2008	99.9757
		2007	99.9676	2007	99.84	2007	99.9792	2007	99.8495	2007	99.8848	2007	99.9756
		2006	99.9679	2006	99.8392	2006	99.9783	2006	99.8493	2006	99.885	2006	99.9755
		2005	99.9681	2005	99.8381	2005	99.9773	2005	99.8491	2005	99.885	2005	99.9753
[truncated: 1,725 more rows]

## Sheet: BET
						BET
		Relative Pressure, P/PO	Volume @ STP, cc/g
		0.044	1.6975
		0.055	1.8
		0.08	2.06
		0.095	2.175
		0.105	2.26
		0.131	2.436
		0.155	2.5997
		0.1558	2.608
		0.18	3.0179
		0.2055	3.1796
		0.23	3.39
		0.256	3.5169
		0.281	3.588
		0.3056	3.649
		0.3057	3.611
		0.355	3.8
		0.405	3.91
		0.4544	5.35
		0.5049	5.655
		0.555	5.7778
		0.606	6.03
		0.6546	6.314
		0.705	6.589
		0.7549	6.71
		0.805	7.027
		0.852	9.72
		0.9039	11.1087
		0.951	14.0664
		0.995	31.59
		0.943	16.2885
		0.8985	12.657
		0.8467	10.4299
		0.7954	9.2
		0.7457	8.066
		0.6951	7.1847
		0.6454	6.45
		0.5954	5.98
		0.5438	6.29
		0.495	5.63
		0.445	5.08
		0.39494	4.165
		0.345	3.76
		0.2949	3.62
		0.2449	3.46
		0.1942	3.1079
		0.1446	2.5284

## Sheet: pH
						pH
		pH	methyl parathion	ethoprophos	sulfotepp	chlorpyrifos
		3	0.0816	0.0235	0.07733	0.1051
		5	0.1011	0.0273	0.0973	0.1362
		8	0.1058	0.091	0.098	0.136
		9	0.0887	0.1353	0.0957	0.13733
		12	0.245	0.429	0.3407	0.23133
		13	0.2047	0.317	0.2922	0.21133

## Sheet: Time
						Time
		Adsorption Capacity, qe
		time	methyl parathion	ethoprophos	sulfotepp	chlorpyrifos
		5	0.135	0.233	0.1391	0.1542
		15	0.228	0.421	0.243	0.2658
		20	0.1816	0.294	0.19	0.2256
		45	0.1822	0.3009	0.1607	0.1927
		60	0.1647	0.2887	0.155	0.1716
		Pseudo 1st order
		time	methyl parathion	ethoprophos	sulfotepp	chlorpyrifos
		5	-0.3439	-0.61748	-0.34404	-0.4072
		15
		20	-0.5236	-0.94933	-0.4684
		45	-0.5263	-0.99398		-0.5633
		60	-0.4541	-0.9679	-0.4005	-0.4742
		Pseudo 2nd order
		time	methyl parathion	ethoprophos	sulfotepp	chlorpyrifos
		5	5.92417	6.47417	5.89623	6.09979
		15	21.2164	30.5499	21.645	22.9956
		20	25.8398	29.3686	25.9067	28.0638
		45	58.2147	67.0641	55.1471	59.0551
		60	75.0281	87.1207	72.7273	75.5668

## Sheet: Adsorbent Dosage
						Adsorbent Dosage
		dosage	methyl parathion	ethoprophos	sulfotepp	chlorpyrifos
		5	0.829	1.516	0.859	0.904
		15	0.228	0.421	0.2429	0.266
		20	0.17235	0.2415	0.1777	0.1833
		30	0.1163	0.151	0.125	0.131

## Sheet: Analyte Concentration
						Analyte Concentration
		Adsorption Capacity, qe
		Concentration	methyl parathion	ethoprophos	sulfotepp	chlorpyrifos
		0.05	0.0146			0.0304
		0.1	0.0393	0.1697	0.30524	0.084
		0.5	0.4273	1.09	0.67533	0.408
		1	0.51	0.5033	0.407	0.6
		2	1.022	1.34	1.28	1.198
		3	1.12	1.1	1	1.14
		4	1.3	1.5	1.4	1.5
		5	1.5	1.8	1.5	1.56
		6	1.82	1.88	1.9	1.82
		7	2.349	2.134	2.03	2.046
		10	3.3	3.001	2.9	3
		Langmuir
		concentration	methyl parathion	ethoprophos	sulfotepp	chlorpyrifos
		0.05	3.42466			1.64474
		0.1	2.54453	0.589275	0.327611	1.19048
		0.5	1.17014	0.458716	0.740379	1.22549
		1	1.96078	1.98689	2.457	1.66667
		2	1.95695	1.49254	1.5625	1.66945
		3	2.67857	2.72727	3	2.63158
		4	3.07692	2.66667	2.85714	2.66667
		5	3.33333	2.77778	3.33333	3.20513
		6	3.2967	3.19149	3.15789	3.2967
		7	2.97999	3.28022	3.44828	3.42131
		10	3.0303	3.33222	3.44828	3.33333
		Freundlich
		concentration	methyl parathion	ethoprophos	sulfotepp	chlorpyrifos
		-2.99573	-4.22673			-3.49331
		-2.30259	-3.23653	-1.77372	-1.18666	-2.47694
		-0.693147	-0.850269	0.0861777	-0.392554	-0.896488
		0	-0.673345	-0.686569	-0.898942	-0.510826
		0.693147	0.0217615	0.29267	0.24686	0.180653
		1.09861	0.113329	0.0953102	0	0.131028
		1.38629	0.262364	0.405465	0.336472	0.405465
		1.60944	0.405465	0.587787	0.405465	0.444686
		1.79176	0.598837	0.631272	0.641854	0.598837
		1.94591	0.85399	0.757998	0.708036	0.715887
		2.30259	1.19392	1.09895	1.06471	1.09861

## Sheet: Real Samples
						Real Samples
																								Sungai Pahang					Tasik Cheras						Rice				Cabbages
		Sungai Pahang										Tasik Cheras
																							time (min)	area (before spike)	area (0.5 ppm)	area (5 ppm)		time (min)	area (before spike)	area (0.5 ppm)	area (5 ppm)		time (min)	area (before spike)	area (0.1 ppm)	area (0.5 ppm)		time (min)	area (before spike)	area (0.1 ppm)	area (0.5 ppm)
																							0.3	25	35	100		0.3	25	35	100		0.3	100	100	100		0.3	100	100	100
																							0.8	30	40	300		0.8	30	40	300		0.8	180	180	180		0.8	180	180	180
																							1.01	30	60	1000		1.01	30	60	1000		1.01	200	200	200		1.01	200	200	200
																							1.021	30	35	400		1.021	30	35	400		1.021	250	250	250		1.021	250	250	250
																							1.06	500	50	23		1.06	500	50	22		1.06	300	300	1000		1.06	300	300	1000
																							1.068	100	66	500		1.068	100	66	500		1.068	300	1500	500		1.068	300	1500	500
																							1.075	40	500	44		1.075	40	500	35		1.075	300	4500	400		1.07	800	1500	300
																							1.08	30	1000	5000		1.08	30	1000	5000		1.08	250	5000	20000		1.075	1000	4500	400
																							1.085	500	1600	105255		1.085	500	1300	85255		1.085	400	7000	27000		1.08	2300	5000	20000
																							1.086	30	1663.35	105255		1.086	30	1363.35	85255.1		1.086	300	7078.5	28380.3		1.085	3500	7000	27000
																							1.087	20	1600	105255		1.087	20	1300	85255		1.087	250	7000	28000		1.086	4000	7078.5	28380.3
																							1.12	200	110	9000		1.12	200	110	9000		1.12	200	500	8000		1.087	3500	7000	28000
																							1.13	25	25	27		1.13	25	25	100		1.13	210	400	210		1.12	200	500	8000
																							1.15	35	50	1000		1.15	35	50	1000		1.15	230	230	230		1.13	210	400	210
																							1.17	25	30	25		1.17	25	30	25		1.17	250	250	1000		1.15	230	230	230
																							1.18	30	70	500		1.18	30	70	500		1.18	200	1000	200		1.17	250	250	1000
																							1.206	50	960	57000		1.206	50	960	67000		1.206	4900	5000	9000		1.18	200	1000	200
																							1.207	25	1084.8	59081.9		1.207	25	1084.8	69081.9		1.207	4985.7	5537	9147.46		1.206	4900	5000	30000
																							1.208	20	960	57000		1.208	20	960	67000		1.208	4900	5000	9000		1.207	4985.7	5537	31470.5
																							1.25	300	70	1900		1.25	300	70	1900		1.25	500	500	305		1.208	4900	5000	30000
		1) methyl parathion										1) methyl parathion											1.4	22	30	31		1.4	23	500	33		1.4	123	323	233		1.25	500	500	500
		2) ethoprophos										2) ethoprophos											1.742	34	21	1000		1.742	30	21	1000		1.742	309	500	1000		1.742	309	500	1000
		3) sulfotepp										3) sulfotepp											1.834	19	500	41		1.834	12	500	24		1.834	100	200	200		1.834	30	200	21
		4) chlorpyrifos										4) chlorpyrifos											2.015	500	250	3000		2.015	500	250	3000		2.015	400	600	1000		2.015	400	600	1000
																							2.048	25	2000	50000		2.048	25	2000	70000		2.048	2800	6000	15000		2.048	2800	6000	20000
																							2.049	30	2272.3	51595.2		2.049	30	2272.3	71595.2		2.049	2918.85	6533.56	16070.6		2.049	2918.85	6533.56	21070.6
																							2.05	400	2000	50000		2.05	400	2000	70000		2.05	2800	6000	15000		2.05	2800	6000	20000
		Cabbages										Rice											2.1	43	250	3000		2.1	43	250	3000		2.1	400	600	1000		2.1	400	600	1000
																							2.257	25	100	2000		2.257	10	100	31		2.257	100	270	50		2.257	100	270	550
																							2.374	34	33	100		2.374	30	33	1000		2.374	280	200	100		2.374	1000	200	34
																							2.471	20	1000	20		2.471	21	1000	22		2.471	300	300	500		2.471	300	1000	500
																							2.545	1000	25	1500		2.545	500	25	1500		2.545	250	250	1000		2.545	250	250	1000
																							2.628	35	35	35		2.628	35	500	35		2.628	350	350	350		2.628	350	350	500
																							2.819	33	33	21		2.819	33	33	23		2.819	330	100	1000		2.819	330	100	500
																							3	45	26	35		3	12	500	1000		3	333	119	1051		3	338	99	543
																							3.36	30	1000	4000		3.36	30	1000	4000		3.36	1000	1000	2500		3.36	1000	1000	2500
																							3.39	1000	6000	75000		3.39	500	2000	70000		3.39	12000	19000	45000		3.39	12000	19000	31800
																							3.4	30	7009.85	84063.4		3.4	30	3009.85	80063.4		3.4	16010.4	21057.4	52311.1		3.4	16010.4	21057.4	39011.1
																							3.41	500	6000	75000		3.41	500	2000	70000		3.41	13000	18000	47000		3.41	13000	18000	36000
																							3.45	100	500	30000		3.45	100	500	20000		3.46	1000	7000	20000		3.46	1000	7000	20000
																							3.5	30	800	5000		3.5	30	800	3000		3.5	1000	1000	1500		3.5	1000	1000	1500
																							4.11	25	500	25		4.11	25	500	25		4.11	300	500	300		4.11	300	500	300
																							4.2	33	33	33		4.2	33	33	33		4.2	250	250	100		4.2	250	250	100
		1) methyl parathion										1) methyl parathion
		2) ethoprophos										2) ethoprophos
		3) sulfotepp										3) sulfotepp
		4) chlorpyrifos										4) chlorpyrifos
